# Supplementary material for: Synthesis, crystal structure and Hirshfeld surface analysis of tetra­aqua­bis­(isonicotinamide-κN 1)cobalt(II) succinate
Source: Acta Crystallogr E Crystallogr Commun. 2018 Jun 28;74(Pt 7):1026–9. doi: 10.1107/S2056989018008861 (PMC6038622; doi:10.1107/S2056989018008861)
Supplement: Supplementary file 1 [file e-74-01026-sup1.cif]

##############################################################################
#                                                                            #
# This CIF contains the data in a paper accepted for publication in          #
# Acta Crystallographica Section E. It conforms to the requirements of       #
# Notes for Authors for Acta Crystallographica Section E, and has been       #
# peer reviewed under the auspices of the IUCr Commission on Journals.       #
#                                                                            #
# Full details of the Crystallographic Information File format               #
# are given in the paper "The Crystallographic Information File (CIF):       #
# a New Standard Archive File for Crystallography" by S. R. Hall, F. H.      #
# Allen and I. D. Brown [Acta Cryst. (1991), A47, 655-685].                  #
#                                                                            #
# The current version of the core CIF dictionary is obtainable from          #
# ftp://ftp.iucr.org/pub/cif_core.dic.                                       #
#                                                                            #
# Software is freely available for graphical display of the structure(s)     #
# in this CIF. For information consult the CIF software page                 #
# http://www.iucr.org/resources/cif/software.                                #
#                                                                            #
# This file may be used for bona fide research purposes within the           #
# scientific community so long as proper attribution is given to the journal # 
# article from which it was obtained.                                        #
#                                                                            #
##############################################################################
data_I
_database_code_depnum_ccdc_archive 'CCDC 1842712'
_audit_creation_method     'SHELXL-2017/1'
_chemical_name_systematic
;
Tetraaquabis(isonicotinamide-\k<i>N</i>^1^)cobalt(II) butanedioate
;
_chemical_name_common
;
Tetraaquabis(isonicotinamide-\k<i>N</i>^1^)cobalt(II) succinate
;
_chemical_formula_moiety     'C12 H20 Co N4 O6 2+, C4 H4 O4 2-'
_chemical_formula_sum     'C16 H24 Co N4 O10'
_chemical_formula_iupac     '[Co (C6 H6 N2 O1)2 (H2 O1)4] (C4 H4 O4)'
_chemical_formula_weight     491.32
_chemical_melting_point     ?
_shelx_space_group_comment
;
The symmetry employed for this shelxl refinement is uniquely defined
by the following loop, which should always be used as a source of
symmetry information in preference to the above space-group names.
They are only intended as comments.
;
_space_group_crystal_system     monoclinic
_space_group_name_H-M_alt     'P 21/c'
_space_group_name_Hall     '-P 2ybc'
loop_
    _space_group_symop_operation_xyz
    'x, y, z'
    '-x, y+1/2, -z+1/2'
    '-x, -y, -z'
    'x, -y-1/2, z-1/2'
_cell_length_a     9.6757(8)
_cell_length_b     10.0381(8)
_cell_length_c     11.4947(10)
_cell_angle_alpha     90
_cell_angle_beta     112.489(6)
_cell_angle_gamma     90
_cell_volume     1031.53(15)
_cell_formula_units_Z     2
_cell_measurement_reflns_used     8789
_cell_measurement_theta_min     3.05
_cell_measurement_theta_max     30.16
_cell_measurement_temperature     296(2)
_exptl_crystal_description     'prism'
_exptl_crystal_colour     'red'
_exptl_crystal_size_max     0.680
_exptl_crystal_size_mid     0.493
_exptl_crystal_size_min     0.370
_exptl_crystal_density_diffrn     1.582
_exptl_crystal_density_meas     ?
_exptl_crystal_density_method     ?
_exptl_crystal_F_000     510
_exptl_absorpt_coefficient_mu     0.894
_exptl_absorpt_correction_type     integration
_exptl_absorpt_process_details
;
(X-RED32; Stoe & Cie, 2002)
;
_shelx_estimated_absorpt_T_min     ?
_shelx_estimated_absorpt_T_max     ?
_exptl_absorpt_correction_T_min     0.6635
_exptl_absorpt_correction_T_max     0.7695
_diffrn_ambient_temperature     296(2)
_diffrn_radiation_type     MoK\a
_diffrn_radiation_wavelength     0.71073
_diffrn_measurement_device_type     'Stoe IPDS 2'
_diffrn_measurement_method     'rotation method'
_diffrn_detector_area_resol_mean     6.67
_diffrn_reflns_number     5748
_diffrn_reflns_av_R_equivalents     0.0325
_diffrn_reflns_theta_min     4.043
_diffrn_reflns_theta_max     26.498
_diffrn_reflns_theta_full     25.242
_diffrn_measured_fraction_theta_max     0.990
_diffrn_measured_fraction_theta_full     0.989
_diffrn_reflns_limit_h_min     -12
_diffrn_reflns_limit_h_max     12
_diffrn_reflns_limit_k_min     -12
_diffrn_reflns_limit_k_max     12
_diffrn_reflns_limit_l_min     -14
_diffrn_reflns_limit_l_max     10
_refine_special_details     ?
_reflns_number_total     2125
_reflns_number_gt     1709
_reflns_threshold_expression     'I > 2\s(I)'
_refine_ls_structure_factor_coef     Fsqd
_refine_ls_matrix_type     full
_refine_ls_R_factor_all     0.0466
_refine_ls_R_factor_gt     0.0337
_refine_ls_wR_factor_gt     0.0822
_refine_ls_wR_factor_ref     0.0868
_refine_ls_goodness_of_fit_ref     1.017
_refine_ls_restrained_S_all     1.017
_refine_ls_number_reflns     2125
_refine_ls_number_parameters     166
_refine_ls_number_restraints     0
_refine_ls_hydrogen_treatment     mixed
_refine_ls_weighting_scheme     calc
_refine_ls_weighting_details
              'w=1/[\s^2^(Fo^2^)+(0.0544P)^2^+0.0723P] where P=(Fo^2^+2Fc^2^)/3'
_atom_sites_solution_hydrogens     mixed
_atom_sites_solution_primary     direct
_atom_sites_solution_secondary     difmap
_refine_ls_shift/su_max     0.000
_refine_ls_shift/su_mean     0.000
_refine_diff_density_max     0.281
_refine_diff_density_min     -0.376
_refine_ls_extinction_method     none
_refine_ls_extinction_coef     .
loop_
    _atom_type_symbol
    _atom_type_description
    _atom_type_scat_dispersion_real
    _atom_type_scat_dispersion_imag
    _atom_type_scat_source
    'C' 'C' 0.0033 0.0016
                         'International Tables Vol C Tables 4.2.6.8 and 6.1.1.4'
    'H' 'H' 0.0000 0.0000
                         'International Tables Vol C Tables 4.2.6.8 and 6.1.1.4'
    'N' 'N' 0.0061 0.0033
                         'International Tables Vol C Tables 4.2.6.8 and 6.1.1.4'
    'O' 'O' 0.0106 0.0060
                         'International Tables Vol C Tables 4.2.6.8 and 6.1.1.4'
    'Co' 'Co' 0.3494 0.9721
                         'International Tables Vol C Tables 4.2.6.8 and 6.1.1.4'
_computing_data_collection
;
X-AREA (Stoe & Cie, 2002)
;
_computing_cell_refinement
;
X-AREA (Stoe & Cie, 2002)
;
_computing_data_reduction
;
X-RED32 (Stoe & Cie, 2002)
;
_computing_structure_solution
;
SHELXS97 (Sheldrick, 2008)
;
_computing_structure_refinement
;
SHELXL2017 (Sheldrick, 2015)
;
_computing_molecular_graphics
;
ORTEP-3 for Windows (Farrugia, 2012) and Mercury (Macrae <i>et al.</i>,
2008)
;
_computing_publication_material
;
SHELXL2017 (Sheldrick, 2015) and PLATON (Spek, 2009)
;
loop_
    _atom_site_type_symbol
    _atom_site_label
    _atom_site_fract_x
    _atom_site_fract_y
    _atom_site_fract_z
    _atom_site_U_iso_or_equiv
    _atom_site_adp_type
    _atom_site_calc_flag
    _atom_site_occupancy
    _atom_site_disorder_assembly
    _atom_site_disorder_group
    Co Co1 0.500000 0.500000 1.000000 0.02416(13) Uani d 1 . .
    O O3 0.40225(19) 0.64528(17) 0.85930(16) 0.0323(3) Uani d 1 . .
    O O4 0.39411(19) 0.34772(15) 0.87503(16) 0.0314(3) Uani d 1 . .
    O O2 0.44508(19) 0.36520(15) 0.66478(15) 0.0372(4) Uani d 1 . .
    O O5 1.08679(19) 0.30825(16) 0.80841(18) 0.0450(4) Uani d 1 . .
    O O1 0.2865(2) 0.53407(16) 0.62211(16) 0.0413(4) Uani d 1 . .
    N N2 0.68645(19) 0.47784(15) 0.94294(17) 0.0284(4) Uani d 1 . .
    N N1 1.0405(3) 0.5081(3) 0.7144(3) 0.0523(6) Uani d 1 . .
    C C1 1.0166(2) 0.4142(2) 0.7847(2) 0.0340(5) Uani d 1 . .
    C C2 0.9000(2) 0.4398(2) 0.8388(2) 0.0291(4) Uani d 1 . .
    C C5 0.7381(2) 0.5790(2) 0.8958(2) 0.0336(5) Uani d 1 . .
    H H5 0.700517 0.663743 0.898389 0.040 Uiso calc 1 . .
    C C7 0.3809(2) 0.4648(2) 0.6004(2) 0.0296(4) Uani d 1 . .
    C C3 0.8494(3) 0.3354(2) 0.8895(2) 0.0348(5) Uani d 1 . .
    H H3 0.886482 0.249919 0.889455 0.042 Uiso calc 1 . .
    C C6 0.8434(2) 0.5649(2) 0.8438(2) 0.0343(5) Uani d 1 . .
    H H6 0.876190 0.638596 0.812443 0.041 Uiso calc 1 . .
    C C4 0.7441(3) 0.3579(2) 0.9399(2) 0.0353(5) Uani d 1 . .
    H H4 0.711309 0.286121 0.973646 0.042 Uiso calc 1 . .
    C C8 0.4207(3) 0.5013(3) 0.4888(3) 0.0535(7) Uani d 1 . .
    H H8A 0.368960 0.440472 0.420345 0.064 Uiso calc 1 . .
    H H8B 0.382876 0.590118 0.461003 0.064 Uiso calc 1 . .
    H H1A 0.982(4) 0.584(4) 0.697(4) 0.083(12) Uiso d 1 . .
    H H1B 1.107(4) 0.495(3) 0.683(4) 0.076(11) Uiso d 1 . .
    H H4A 0.403(3) 0.355(3) 0.812(3) 0.035(7) Uiso d 1 . .
    H H3A 0.449(3) 0.711(3) 0.857(3) 0.049(8) Uiso d 1 . .
    H H3B 0.373(4) 0.612(3) 0.792(3) 0.055(9) Uiso d 1 . .
    H H4B 0.304(4) 0.330(3) 0.858(3) 0.065(10) Uiso d 1 . .
loop_
    _atom_site_aniso_label
    _atom_site_aniso_U_11
    _atom_site_aniso_U_22
    _atom_site_aniso_U_33
    _atom_site_aniso_U_12
    _atom_site_aniso_U_13
    _atom_site_aniso_U_23
    Co1 0.0267(2) 0.02335(19) 0.0296(2) -0.00065(15) 0.01885(15) 0.00042(15)
    O3 0.0388(9) 0.0293(8) 0.0331(9) -0.0031(7) 0.0184(7) 0.0019(7)
    O4 0.0343(9) 0.0338(8) 0.0335(9) -0.0035(6) 0.0211(7) -0.0022(6)
    O2 0.0519(10) 0.0311(7) 0.0413(9) 0.0079(7) 0.0319(8) 0.0046(6)
    O5 0.0432(9) 0.0380(9) 0.0700(12) -0.0002(7) 0.0399(9) -0.0086(8)
    O1 0.0469(9) 0.0431(9) 0.0443(10) 0.0117(7) 0.0291(8) 0.0043(7)
    N2 0.0296(8) 0.0264(9) 0.0373(9) -0.0010(6) 0.0217(7) -0.0014(7)
    N1 0.0506(12) 0.0602(14) 0.0686(15) 0.0086(12) 0.0479(12) 0.0121(12)
    C1 0.0285(11) 0.0403(12) 0.0406(12) -0.0040(9) 0.0214(10) -0.0073(9)
    C2 0.0257(10) 0.0333(10) 0.0336(11) -0.0011(8) 0.0174(9) -0.0032(8)
    C5 0.0368(12) 0.0252(10) 0.0475(13) 0.0038(8) 0.0260(10) 0.0045(9)
    C7 0.0323(10) 0.0304(10) 0.0309(11) -0.0036(8) 0.0175(9) -0.0010(8)
    C3 0.0368(12) 0.0258(10) 0.0515(13) -0.0003(8) 0.0276(10) -0.0027(9)
    C6 0.0349(11) 0.0320(11) 0.0450(13) 0.0004(9) 0.0253(10) 0.0076(9)
    C4 0.0400(12) 0.0262(10) 0.0516(14) -0.0018(9) 0.0307(11) 0.0014(9)
    C8 0.0439(14) 0.0825(19) 0.0455(14) 0.0135(14) 0.0298(12) 0.0250(14)
_geom_special_details
;
 All esds (except the esd in the dihedral angle between two l.s. planes)
 are estimated using the full covariance matrix.  The cell esds are taken
 into account individually in the estimation of esds in distances, angles
 and torsion angles; correlations between esds in cell parameters are only
 used when they are defined by crystal symmetry.  An approximate (isotropic)
 treatment of cell esds is used for estimating esds involving l.s. planes.
;
loop_
    _geom_bond_atom_site_label_1
    _geom_bond_atom_site_label_2
    _geom_bond_site_symmetry_2
    _geom_bond_distance
    _geom_bond_publ_flag
    Co1 O4 3_667 2.0794(16) ?
    Co1 O3 . 2.1134(15) y
    Co1 O4 . 2.0795(16) y
    Co1 N2 3_667 2.1540(16) ?
    Co1 O3 3_667 2.1134(15) ?
    Co1 N2 . 2.1540(16) y
    O3 H3A . 0.81(3) ?
    O3 H3B . 0.79(4) ?
    O4 H4A . 0.77(3) ?
    O4 H4B . 0.83(4) ?
    O2 C7 . 1.257(3) ?
    O5 C1 . 1.235(3) ?
    O1 C7 . 1.247(3) ?
    N2 C4 . 1.333(3) ?
    N2 C5 . 1.334(3) ?
    N1 C1 . 1.317(3) ?
    N1 H1A . 0.92(4) ?
    N1 H1B . 0.87(4) ?
    C1 C2 . 1.504(3) ?
    C2 C3 . 1.377(3) ?
    C2 C6 . 1.381(3) ?
    C5 C6 . 1.372(3) ?
    C5 H5 . 0.9300 ?
    C7 C8 . 1.519(3) ?
    C3 C4 . 1.370(3) ?
    C3 H3 . 0.9300 ?
    C6 H6 . 0.9300 ?
    C4 H4 . 0.9300 ?
    C8 C8 3_666 1.456(5) ?
    C8 H8A . 0.9700 ?
    C8 H8B . 0.9700 ?
loop_
    _geom_angle_atom_site_label_1
    _geom_angle_atom_site_label_2
    _geom_angle_atom_site_label_3
    _geom_angle_site_symmetry_1
    _geom_angle_site_symmetry_3
    _geom_angle
    _geom_angle_publ_flag
    O3 Co1 O3 . 3_667 180 y
    O4 Co1 O4 3_667 . 180 y
    N2 Co1 N2 3_667 . 180 y
    O4 Co1 O3 3_667 . 88.82(7) y
    O4 Co1 O3 . . 91.18(7) y
    O4 Co1 O3 3_667 3_667 91.18(7) ?
    O4 Co1 O3 . 3_667 88.82(7) ?
    O4 Co1 N2 3_667 3_667 87.85(6) ?
    O4 Co1 N2 . 3_667 92.15(7) y
    O3 Co1 N2 . 3_667 88.85(6) y
    O3 Co1 N2 3_667 3_667 91.15(6) ?
    O4 Co1 N2 3_667 . 92.15(7) ?
    O4 Co1 N2 . . 87.85(6) y
    O3 Co1 N2 . . 91.15(6) y
    O3 Co1 N2 3_667 . 88.85(6) ?
    Co1 O3 H3A . . 120(2) ?
    Co1 O3 H3B . . 110(2) ?
    H3A O3 H3B . . 108(3) ?
    Co1 O4 H4A . . 112(2) ?
    Co1 O4 H4B . . 121(2) ?
    H4A O4 H4B . . 106(3) ?
    C4 N2 C5 . . 116.83(17) ?
    C4 N2 Co1 . . 120.60(13) ?
    C5 N2 Co1 . . 122.14(13) ?
    C1 N1 H1A . . 119(3) ?
    C1 N1 H1B . . 119(2) ?
    H1A N1 H1B . . 122(3) ?
    O5 C1 N1 . . 122.8(2) ?
    O5 C1 C2 . . 119.4(2) ?
    N1 C1 C2 . . 117.8(2) ?
    C3 C2 C6 . . 117.62(18) ?
    C3 C2 C1 . . 119.32(18) ?
    C6 C2 C1 . . 123.03(19) ?
    N2 C5 C6 . . 123.66(19) ?
    N2 C5 H5 . . 118.2 ?
    C6 C5 H5 . . 118.2 ?
    O1 C7 O2 . . 124.09(19) ?
    O1 C7 C8 . . 118.4(2) ?
    O2 C7 C8 . . 117.47(19) ?
    C4 C3 C2 . . 119.73(19) ?
    C4 C3 H3 . . 120.1 ?
    C2 C3 H3 . . 120.1 ?
    C5 C6 C2 . . 118.99(19) ?
    C5 C6 H6 . . 120.5 ?
    C2 C6 H6 . . 120.5 ?
    N2 C4 C3 . . 123.14(19) ?
    N2 C4 H4 . . 118.4 ?
    C3 C4 H4 . . 118.4 ?
    C8 C8 C7 3_666 . 115.9(3) ?
    C8 C8 H8A 3_666 . 108.3 ?
    C7 C8 H8A . . 108.3 ?
    C8 C8 H8B 3_666 . 108.3 ?
    C7 C8 H8B . . 108.3 ?
    H8A C8 H8B . . 107.4 ?
loop_
    _geom_torsion_atom_site_label_1
    _geom_torsion_atom_site_label_2
    _geom_torsion_atom_site_label_3
    _geom_torsion_atom_site_label_4
    _geom_torsion_site_symmetry_1
    _geom_torsion_site_symmetry_2
    _geom_torsion_site_symmetry_3
    _geom_torsion_site_symmetry_4
    _geom_torsion
    _geom_torsion_publ_flag
    O5 C1 C2 C3 . . . . -14.5(3) ?
    N1 C1 C2 C3 . . . . 166.3(2) ?
    O5 C1 C2 C6 . . . . 163.5(2) ?
    N1 C1 C2 C6 . . . . -15.7(3) ?
    C4 N2 C5 C6 . . . . 1.1(4) ?
    Co1 N2 C5 C6 . . . . -171.37(19) ?
    C6 C2 C3 C4 . . . . 1.4(4) ?
    C1 C2 C3 C4 . . . . 179.5(2) ?
    N2 C5 C6 C2 . . . . 0.2(4) ?
    C3 C2 C6 C5 . . . . -1.4(3) ?
    C1 C2 C6 C5 . . . . -179.5(2) ?
    C5 N2 C4 C3 . . . . -1.2(4) ?
    Co1 N2 C4 C3 . . . . 171.39(19) ?
    C2 C3 C4 N2 . . . . 0.0(4) ?
    O1 C7 C8 C8 . . . 3_666 136.1(3) ?
    O2 C7 C8 C8 . . . 3_666 -44.5(5) ?
loop_
    _geom_hbond_atom_site_label_D
    _geom_hbond_atom_site_label_H
    _geom_hbond_atom_site_label_A
    _geom_hbond_site_symmetry_A
    _geom_hbond_distance_DH
    _geom_hbond_distance_HA
    _geom_hbond_distance_DA
    _geom_hbond_angle_DHA
    _geom_hbond_publ_flag
    O3 H3B O1 . 0.79(4) 1.97(4) 2.756(3) 176(3) yes
    O4 H4A O2 . 0.77(3) 1.88(3) 2.651(2) 174(3) yes
    O3 H3A O2 2_656 0.81(3) 1.92(3) 2.729(2) 175(3) yes
    O4 H4B O5 1_455 0.83(4) 1.97(4) 2.801(2) 174(3) yes
    N1 H1A O5 2_756 0.92(4) 2.34(4) 3.227(3) 160(3) yes
    N1 H1B O1 1_655 0.87(4) 2.14(4) 2.966(3) 160(3) yes
    C5 H5 O2 2_656 0.93 2.41 3.307(3) 161 yes
    C6 H6 O5 2_756 0.93 2.31 3.223(3) 167 yes
_shelx_hkl_file
;
   2   0   0 1355.45   16.41   0
  -2   0   0 1333.40   16.35   0
  -3   0   0   12.82    4.09   0
   3   0   0   16.08    3.04   0
   4   0   0    7.81    3.46   0
  -4   0   0    4.57    3.83   0
   5   0   0  239.93    5.54   0
  -5   0   0  240.53    5.75   0
   6   0   0   19.66    3.37   0
  -6   0   0   19.75    3.66   0
   7   0   0   17.76    3.48   0
  -7   0   0   21.50    3.78   0
  -8   0   0  175.16    5.30   0
   8   0   0  170.70    4.83   0
   9   0   0  222.06    5.02   0
  -9   0   0  224.22    5.48   0
  10   0   0  105.24    4.53   0
 -10   0   0  105.98    5.25   0
 -11   0   0   26.00    4.70   0
 -12   0   0   45.04    5.23   0
  -2   1   0    9.44    3.38   0
   2  -1   0    7.00    4.53   0
  -2  -1   0    7.95    5.24   0
  -3   1   0  502.95    7.65   0
   3   1   0  503.93   10.26   0
  -3  -1   0  494.13   10.50   0
   3  -1   0  496.91    8.05   0
  -4  -1   0    2.66    4.47   0
   4   1   0    1.13    3.20   0
  -4   1   0   -1.27    3.69   0
   4  -1   0    1.34    2.62   0
   5   1   0   53.18    4.31   0
  -5   1   0   54.16    4.13   0
  -5  -1   0   55.03    4.11   0
   5  -1   0   50.64    3.89   0
  -6   1   0    7.86    3.73   0
  -6  -1   0    7.77    3.74   0
   6   1   0    8.62    3.28   0
   6  -1   0    9.35    3.40   0
  -7   1   0    2.71    3.67   0
   7  -1   0    2.18    3.26   0
   7   1   0    2.08    3.26   0
  -7  -1   0    1.48    3.76   0
   8   1   0    4.87    3.32   0
  -8   1   0    6.09    3.81   0
  -8  -1   0    5.06    3.79   0
   8  -1   0    4.91    3.45   0
   9  -1   0    1.16    3.38   0
  -9  -1   0    2.28    3.95   0
  -9   1   0    0.32    3.79   0
 -10  -1   0    3.50    5.03   0
  10  -1   0    0.74    3.62   0
 -10   1   0    6.12    4.10   0
 -11  -1   0    2.48    5.47   0
  11  -1   0    4.81    4.02   0
 -11   1   0    2.05    4.46   0
  12  -1   0    0.73    4.29   0
 -12   1   0    2.49    4.66   0
 -12  -1   0    0.68    5.88   0
   0   2   0 5373.92   31.34   0
   0  -2   0 4906.41   30.16   0
   1   2   0  740.60   14.92   0
  -1  -2   0  768.52   15.06   0
   1  -2   0  762.96   10.71   0
  -1   2   0  737.48   10.18   0
  -2  -2   0  274.82   10.65   0
  -2   2   0  286.35    6.94   0
   2  -2   0  272.44    6.80   0
   3  -2   0   13.30    2.87   0
  -3  -2   0   12.21    4.71   0
  -3   2   0   11.88    2.84   0
  -4   2   0  904.38    8.92   0
   4  -2   0  849.65    8.20   0
  -4  -2   0  887.26   13.29   0
  -5  -2   0  408.79    8.29   0
  -5   2   0  407.51    6.34   0
   5  -2   0  417.71    6.15   0
  -6   2   0  396.68    6.29   0
  -6  -2   0  402.76    8.21   0
   6  -2   0  357.57    5.91   0
   7  -2   0   25.18    2.65   0
  -7  -2   0   28.89    4.94   0
  -7   2   0   29.38    3.73   0
  -8  -2   0   78.01    4.60   0
   8  -2   0   73.41    4.03   0
  -8   2   0   78.33    4.14   0
   9  -2   0   96.69    4.24   0
  -9   2   0   88.72    4.38   0
  -9  -2   0   92.44    5.24   0
  10  -2   0   60.08    4.35   0
 -10  -2   0   64.63    5.61   0
 -10   2   0   58.73    4.63   0
  11  -2   0   28.74    4.13   0
 -11   2   0   26.93    3.34   0
 -11  -2   0   32.62    4.78   0
 -12   2   0    9.01    3.78   0
 -12  -2   0    8.77    4.87   0
  12  -2   0   10.67    4.68   0
  -1   3   0    2.55    4.18   0
  -1  -3   0    2.83    3.93   0
   1  -3   0    1.47    3.00   0
   1   3   0    1.29    4.33   0
   2   3   0   24.10    3.90   0
  -2   3   0   22.38    4.24   0
  -2  -3   0   25.35    4.95   0
   2  -3   0   24.61    4.25   0
   3  -3   0    3.22    3.54   0
  -3   3   0    3.36    2.56   0
  -3  -3   0    1.57    4.44   0
  -4  -3   0  312.57    9.42   0
   4  -3   0  312.17    5.68   0
  -4  -3   0  322.41    9.91   0
  -4   3   0  318.12    5.26   0
   5  -3   0   -2.68    2.37   0
  -5  -3   0    1.49    5.05   0
  -5   3   0    3.86    3.63   0
   6  -3   0   25.21    3.59   0
  -6   3   0   21.47    3.97   0
  -6  -3   0   25.78    4.81   0
   7  -3   0   10.05    3.33   0
  -7  -3   0   10.59    4.83   0
  -7   3   0   11.80    2.51   0
   8  -3   0   40.31    3.68   0
  -8  -3   0   40.97    5.33   0
  -8   3   0   38.06    3.89   0
  -9   3   0   55.42    4.39   0
  -9  -3   0   56.05    6.33   0
   9  -3   0   56.12    4.09   0
  10  -3   0   -1.38    2.58   0
 -10  -3   0    0.43    5.00   0
 -10   3   0    0.30    2.83   0
 -11  -3   0   -0.03    6.22   0
 -11   3   0    1.88    4.29   0
  11  -3   0   -2.26    4.08   0
 -12  -3   0    2.93    7.52   0
 -12   3   0   -2.12    3.45   0
  12  -3   0    2.07    4.36   0
   0   4   0   88.06    3.80   0
   0  -4   0   86.04    4.77   0
  -1   4   0   26.72    3.86   0
   1  -4   0   20.97    4.02   0
  -1  -4   0   21.48    4.06   0
   1   4   0   21.93    3.73   0
   2   4   0  194.94    6.11   0
  -2  -4   0  196.81    6.36   0
   2  -4   0  182.26    4.32   0
  -2   4   0  202.57    5.15   0
  -3  -4   0   45.39    4.83   0
  -3   4   0   44.10    3.07   0
   3  -4   0   37.01    3.95   0
  -4  -4   0  437.56   11.37   0
  -4   4   0  464.34    6.25   0
  -4  -4   0  430.74   11.36   0
   4  -4   0  417.91    5.95   0
   5  -4   0  851.09    7.55   0
  -5  -4   0  876.37   17.13   0
  -5  -4   0  856.03   16.49   0
  -5   4   0  845.56    7.62   0
  -6  -4   0  381.20   11.19   0
  -6   4   0  401.03    6.06   0
  -6  -4   0  396.31   12.13   0
   6  -4   0  383.57    5.74   0
  -7  -4   0  227.65    9.59   0
  -7   4   0  228.77    4.86   0
  -7  -4   0  211.31    8.74   0
   7  -4   0  203.31    4.77   0
   8  -4   0    9.04    2.75   0
  -8  -4   0    8.97    5.49   0
  -8  -4   0   12.48    6.27   0
  -8   4   0    9.12    2.80   0
   9  -4   0   43.65    2.84   0
  -9  -4   0   39.45    6.89   0
  -9  -4   0   43.34    7.31   0
  -9   4   0   43.50    3.92   0
  10  -4   0   62.22    3.15   0
 -10   4   0   62.64    4.53   0
  11  -4   0   37.19    4.61   0
 -11   4   0   33.86    3.71   0
  -1   5   0    5.37    3.70   0
   1   5   0    2.30    3.30   0
  -1  -5   0    4.51    3.46   0
   1  -5   0    2.62    3.76   0
  -2  -5   0   68.53    5.09   0
   2  -5   0   68.77    4.11   0
  -2   5   0   64.99    4.03   0
   2   5   0   66.91    3.94   0
  -3  -5   0   89.17    4.87   0
  -3   5   0   94.68    4.35   0
   3  -5   0   88.13    4.32   0
  -4   5   0  131.32    3.59   0
  -4  -5   0  137.25    7.26   0
   4  -5   0  134.55    4.49   0
   5  -5   0   43.13    2.76   0
  -5  -5   0   43.08    7.42   0
  -5  -5   0   44.96    7.58   0
  -5   5   0   39.56    2.98   0
  -6   5   0   66.59    4.14   0
   6  -5   0   60.49    3.16   0
   7  -5   0   19.99    3.80   0
  -7   5   0   15.92    3.88   0
   8  -5   0   51.48    3.78   0
  -8   5   0   54.07    4.11   0
  -9   5   0   51.15    3.12   0
   9  -5   0   62.68    4.01   0
  10  -5   0    4.22    4.13   0
 -10   5   0    4.13    3.14   0
  11  -5   0   -0.98    4.49   0
 -11   5   0   13.89    3.44   0
   0  -6   0 1809.10   11.97   0
   0   6   0 1873.94   11.58   0
  -1  -6   0 1027.51    9.72   0
  -1   6   0 1080.04    8.60   0
   1   6   0 1059.39    9.43   0
   1  -6   0 1010.08    8.27   0
  -2  -6   0  372.12    6.93   0
   2  -6   0  378.96    5.71   0
  -2   6   0  349.02    5.05   0
   2   6   0  364.40    6.44   0
  -3  -6   0  114.07    5.69   0
   3   6   0  107.30    4.57   0
   3  -6   0  110.28    4.28   0
  -3   6   0  101.79    4.22   0
  -4  -6   0    8.81    4.31   0
   4  -6   0    8.40    3.38   0
  -4   6   0    9.60    3.43   0
   5  -6   0   59.33    2.87   0
  -5  -6   0   66.60    8.02   0
  -5  -6   0   67.78    7.04   0
  -5   6   0   63.65    3.08   0
   6  -6   0   14.80    3.71   0
  -6   6   0   15.82    3.99   0
   7  -6   0   56.19    3.94   0
  -7   6   0   58.48    3.03   0
  -8   6   0   20.55    3.96   0
   8  -6   0   17.72    2.76   0
  -9   6   0  110.66    4.61   0
   9  -6   0   99.98    4.54   0
  10  -6   0   45.32    4.30   0
 -10   6   0   43.31    3.33   0
 -11   6   0   56.45    3.91   0
  11  -6   0   60.54    5.02   0
  -1  -7   0   38.69    3.87   0
  -1   7   0   36.09    2.92   0
   1   7   0   41.49    3.59   0
   1  -7   0   40.51    3.76   0
   2   7   0    0.26    3.16   0
  -2  -7   0    2.08    3.50   0
   2  -7   0    5.26    3.53   0
  -2   7   0    1.70    3.31   0
   3   7   0   71.35    4.18   0
   3  -7   0   72.39    4.35   0
  -3   7   0   71.97    4.12   0
  -3  -7   0   73.05    4.62   0
  -4  -7   0   15.42    4.67   0
   4  -7   0   19.23    2.52   0
  -4   7   0   24.81    3.61   0
  -5   7   0   11.84    3.68   0
   5  -7   0   12.11    2.63   0
  -5  -7   0    8.77    5.88   0
   6  -7   0   60.37    3.83   0
  -6   7   0   60.94    3.99   0
   7  -7   0   43.21    2.98   0
  -7   7   0   43.34    3.03   0
  -8   7   0    6.81    2.75   0
   8  -7   0    3.52    3.75   0
  -9   7   0    2.87    2.87   0
   9  -7   0    1.16    4.17   0
 -10   7   0    6.68    4.63   0
  10  -7   0    4.79    3.01   0
   0   8   0  165.51    3.82   0
   0  -8   0  162.06    4.70   0
  -1   8   0  707.38    6.90   0
  -1  -8   0  693.26    7.20   0
   1   8   0  728.84    7.57   0
   1  -8   0  721.39    7.12   0
  -2  -8   0  253.49    5.71   0
   2  -8   0  243.44    5.29   0
   2   8   0  259.23    5.44   0
  -2   8   0  257.27    4.74   0
  -3  -8   0   57.09    4.32   0
   3   8   0   54.60    4.00   0
  -3   8   0   51.31    3.09   0
   3  -8   0   52.50    4.13   0
  -4   8   0  188.90    3.80   0
   4  -8   0  203.03    4.91   0
  -4  -8   0  209.62    6.68   0
   5  -8   0    9.73    3.44   0
  -5  -8   0    9.25    5.56   0
  -5   8   0    8.61    3.73   0
  -6   8   0   39.74    3.85   0
   6  -8   0   38.03    2.85   0
   7  -8   0   42.14    4.12   0
  -7   8   0   37.57    3.14   0
   8  -8   0   17.87    4.10   0
  -8   8   0   14.75    4.10   0
  -9   8   0   27.03    4.36   0
   9  -8   0   26.94    4.32   0
 -10   8   0   12.48    3.55   0
  10  -8   0    9.01    4.56   0
  -1   9   0  113.24    4.10   0
   1   9   0  107.39    3.47   0
   1  -9   0  113.58    3.55   0
  -1  -9   0  119.70    4.58   0
  -2   9   0   20.16    2.51   0
   2   9   0   26.62    3.66   0
  -2  -9   0   20.91    4.11   0
   2  -9   0   20.22    3.63   0
   3   9   0   51.94    4.01   0
   3  -9   0   48.38    3.09   0
  -3  -9   0   49.98    4.19   0
  -3   9   0   52.09    3.99   0
   4  -9   0   78.05    3.97   0
  -4  -9   0   82.37    5.93   0
  -4   9   0   76.21    4.06   0
  -5   9   0   15.08    3.91   0
   5  -9   0   16.11    3.76   0
  -5  -9   0   17.96    5.71   0
  -6   9   0   14.95    3.86   0
   6  -9   0   11.33    3.88   0
  -7   9   0   -2.73    4.07   0
   7  -9   0    0.02    4.06   0
   8  -9   0   11.80    3.04   0
  -8   9   0    8.93    4.31   0
   9  -9   0    1.84    4.48   0
  -9   9   0    4.66    4.67   0
   0  10   0    2.03    3.47   0
   0 -10   0   -0.96    3.81   0
   1  10   0    1.23    3.21   0
  -1 -10   0    4.60    3.75   0
  -1  10   0    1.33    2.52   0
   1 -10   0    3.06    2.63   0
  -2  10   0  141.71    4.31   0
  -2 -10   0  145.65    4.86   0
   2 -10   0  132.08    3.69   0
   2  10   0  136.82    4.48   0
   3  10   0   38.84    4.87   0
  -3  10   0   40.60    3.83   0
  -3 -10   0   38.73    4.36   0
   3 -10   0   46.74    3.99   0
  -4  10   0  196.23    4.87   0
  -4 -10   0  193.62    6.24   0
   4 -10   0  178.79    4.77   0
  -5  10   0   96.48    3.46   0
  -5 -10   0  102.81    6.77   0
   5 -10   0  110.37    4.51   0
   6 -10   0   77.89    4.49   0
  -6  10   0   88.70    4.48   0
   7 -10   0   75.65    4.61   0
  -7  10   0   65.69    4.64   0
  -8  10   0    8.40    4.58   0
   8 -10   0   15.95    4.57   0
  -1 -11   0    7.59    3.88   0
   1  11   0    6.05    3.50   0
   1 -11   0    3.73    2.59   0
  -1  11   0    7.09    3.69   0
   2  11   0   15.07    3.58   0
  -2 -11   0   15.25    3.97   0
  -2  11   0   11.23    3.75   0
   2 -11   0   13.58    3.88   0
   3 -11   0   27.14    3.97   0
   3  11   0   23.14    4.68   0
  -3  11   0   21.05    3.01   0
  -3 -11   0   22.61    4.10   0
   4 -11   0    6.12    3.88   0
  -4 -11   0    4.02    5.35   0
  -4  11   0    5.08    3.82   0
   5 -11   0   -2.59    4.26   0
  -5  11   0   -2.22    2.91   0
  -5 -11   0    0.94    6.05   0
   6 -11   0    2.51    4.17   0
  -6  11   0    4.61    4.21   0
   7 -11   0   12.60    4.51   0
  -7  11   0    7.00    4.46   0
   0  12   0   61.54    4.39   0
   0 -12   0   58.43    4.53   0
   1 -12   0    4.08    2.81   0
   1  12   0    4.92    3.57   0
  -1 -12   0    6.61    4.00   0
  -1  12   0    9.20    3.81   0
  -2 -12   0   30.65    4.20   0
   2  12   0   33.56    3.96   0
   2 -12   0   30.76    4.50   0
  -2  12   0   35.32    3.21   0
   3  12   0   41.56    4.35   0
   3 -12   0   41.00    4.31   0
  -3  12   0   40.78    4.16   0
  -3 -12   0   44.50    4.91   0
  -4 -12   0   32.75    6.01   0
   4 -12   0   42.90    4.64   0
  -4  12   0   39.49    3.36   0
   5 -12   0   10.17    3.18   0
  -5  12   0    6.05    4.16   0
  -5 -12   0   10.86    6.47   0
  -6  12   0   28.13    3.26   0
   6 -12   0   37.28    4.79   0
   1 -13   0    1.12    4.48   0
  -1  13   0   -1.34    3.96   0
  -1 -13   0    2.44    4.44   0
   1  13   0    1.89    4.04   0
  -2 -13   0    2.34    4.44   0
   2 -13   0   -0.35    4.40   0
   2  13   0    0.82    4.16   0
  -2  13   0    1.66    4.22   0
  -3  13   0    0.48    4.35   0
   3  13   0    2.16    4.21   0
  -3 -13   0    3.50    5.75   0
   3 -13   0    1.27    4.49   0
   4 -13   0    8.01    4.74   0
  -4  13   0    3.56    4.41   0
  -4 -13   0    0.34    6.01   0
   0  14   0   72.87    4.76   0
 -12  -1   1   56.40    6.17   0
 -12   1   1   53.64    5.18   0
  12  -1  -1   54.39    4.73   0
 -11   1   1  139.97    5.56   0
  11  -1  -1  130.39    4.88   0
 -11  -1   1  138.09    5.73   0
  10  -1  -1   59.79    3.92   0
 -10  -1   1   58.75    5.52   0
  10   1  -1   54.76    5.10   0
 -10   1   1   54.74    4.42   0
  -9   1   1   88.99    4.54   0
   9  -1  -1   89.44    4.23   0
  -9  -1   1   88.79    5.06   0
   9   1  -1   85.93    4.59   0
  -8  -1   1   61.92    4.30   0
   8  -1  -1   62.77    3.13   0
  -8   1   1   55.12    3.97   0
   8   1  -1   58.23    4.55   0
   7   1  -1  197.04    5.48   0
   7  -1  -1  196.70    4.23   0
  -7   1   1  213.28    5.27   0
  -7  -1   1  196.29    5.70   0
   6   1  -1   49.85    4.43   0
   6  -1  -1   53.13    3.68   0
  -6   1   1   39.90    3.81   0
  -6  -1   1   44.86    4.09   0
   5  -1  -1 1843.85   12.25   0
  -5  -1   1 1943.14   16.20   0
  -5   1   1 1904.16   12.88   0
   5   1  -1 1959.69   15.55   0
  -4  -1   1  233.03    7.56   0
   4  -1  -1  230.99    5.74   0
   4   1  -1  224.85    7.33   0
  -4   1   1  221.16    5.13   0
  -3   1   1 2828.51   17.75   0
   3   1  -1 2990.64   28.34   0
  -3  -1   1 3009.22   29.12   0
   3  -1  -1 3057.51   18.54   0
   2   1  -1 1506.54   31.26   0
  -2  -1   1 1486.15   30.48   0
   2  -1  -1 1414.05   14.32   0
  -2   1   1 1412.85   14.34   0
  -1   1  -1   10.92    3.50   0
   1  -1   1   16.64    4.66   0
   2  -1   1  576.02    8.81   0
  -2  -1  -1  551.45    9.82   0
  -2   1  -1  538.90    8.13   0
  -3   1  -1   -0.64    3.79   0
  -3  -1  -1    2.11    3.73   0
   3  -1   1    5.99    3.55   0
   4  -1   1  356.83    6.13   0
   4   1   1  333.58    6.49   0
  -4   1  -1  334.44    6.32   0
  -4  -1  -1  322.43    6.61   0
  -5   1  -1   91.52    4.23   0
   5   1   1   87.98    3.97   0
  -5  -1  -1   93.78    4.32   0
   5  -1   1   92.35    4.03   0
   6  -1   1  680.17    7.24   0
  -6   1  -1  626.95    7.33   0
   6   1   1  631.21    7.73   0
  -6  -1  -1  647.60    8.14   0
   7  -1   1   84.53    4.02   0
  -7   1  -1   83.15    4.29   0
  -7  -1  -1   83.30    4.57   0
   8  -1   1  265.17    5.24   0
  -8   1  -1  267.38    5.57   0
  -8  -1  -1  270.18    5.92   0
  -9   1  -1   52.62    4.13   0
  -9  -1  -1   50.63    4.33   0
   9  -1   1   52.78    3.95   0
 -10  -1  -1   47.13    4.63   0
 -10   1  -1   48.88    4.73   0
  10  -1   1   43.82    4.12   0
 -11   1  -1    7.57    4.43   0
 -11  -1  -1   11.11    5.67   0
  11  -1   1    3.15    3.99   0
 -12  -1  -1   32.80    5.07   0
 -12   1  -1   39.76    5.22   0
 -12   2   1    4.85    4.58   0
  12  -2  -1    3.34    4.20   0
 -12  -2   1    0.66    5.64   0
  11  -2  -1    4.75    4.05   0
 -11   2   1   20.08    4.38   0
 -11  -2   1   14.83    4.49   0
 -10   2   1   -0.03    3.88   0
  10  -2  -1   -0.33    3.57   0
 -10  -2   1    2.25    3.97   0
  -9  -2   1   19.21    5.07   0
  -9   2   1   20.45    3.82   0
   9  -2  -1   16.79    3.67   0
  -8  -2   1    5.23    4.32   0
   8  -2  -1    2.24    3.13   0
  -8   2   1    6.82    3.58   0
  -7  -2   1    2.20    4.57   0
   7  -2  -1   -3.97    3.50   0
  -7   2   1    0.21    3.56   0
  -6   2   1    7.11    3.51   0
   6  -2  -1    4.01    3.48   0
  -6  -2   1    4.58    4.17   0
   6   2  -1    2.22    3.73   0
   5  -2  -1    7.61    3.53   0
  -5   2   1    6.24    3.79   0
  -5  -2   1    7.86    4.42   0
  -4  -2   1   22.84    6.10   0
   4  -2  -1   23.13    3.87   0
  -4   2   1   26.01    3.83   0
   3  -2  -1   71.18    4.79   0
  -3   2   1   67.49    3.84   0
   2  -2  -1  925.58   10.63   0
  -2   2   1  883.42    9.98   0
  -1   2   1   -0.20    4.18   0
  -1  -2   1    1.86    4.38   0
   1   2  -1    2.70    4.14   0
   1  -2  -1    3.16    2.96   0
   0   2  -1  948.19   12.37   0
   0  -2   1  962.37   12.85   0
   0  -2  -1 1053.70   13.00   0
   0   2   1 1032.58   12.63   0
  -1   2  -1  160.22    6.01   0
  -1  -2  -1  165.50    6.26   0
   1  -2   1  163.47    5.15   0
   2  -2   1  392.42    7.26   0
  -2   2  -1  376.57    7.13   0
  -3   2  -1   30.79    3.00   0
  -3  -2  -1   36.01    3.89   0
   3  -2   1   31.53    3.83   0
  -4  -2  -1  115.33    5.50   0
  -4   2  -1  114.13    4.72   0
   4  -2   1  110.68    4.47   0
   5  -2   1    0.77    3.29   0
  -5   2  -1    1.49    2.48   0
  -5  -2  -1   -0.03    3.32   0
   6  -2   1   26.29    3.77   0
  -6  -2  -1   28.81    4.00   0
  -6   2  -1   19.37    4.06   0
  -7   2  -1    2.55    3.38   0
   7  -2   1   -0.99    3.03   0
  -7  -2  -1    3.22    3.77   0
  -8  -2  -1   -0.45    3.59   0
   8  -2   1   -0.43    3.46   0
  -8   2  -1    4.48    3.71   0
   9  -2   1   13.92    3.80   0
  -9  -2  -1   12.14    4.37   0
  -9   2  -1   16.59    3.01   0
 -10  -2  -1    7.02    4.22   0
 -10   2  -1    6.29    4.24   0
  10  -2   1    7.56    2.55   0
  11  -2   1    0.32    4.21   0
 -11  -2  -1    2.45    4.90   0
 -11   2  -1    8.48    4.36   0
 -12   3   1   13.01    4.74   0
  12  -3  -1   13.86    4.46   0
  11  -3  -1   22.41    4.11   0
 -11  -3   1   19.95    6.82   0
 -11   3   1   24.48    4.26   0
 -10  -3   1   43.54    6.12   0
  10  -3  -1   40.58    3.89   0
 -10   3   1   46.28    4.20   0
  -9  -3   1   61.54    6.18   0
   9  -3  -1   58.61    3.10   0
  -9   3   1   56.18    4.35   0
  -8  -3   1   -0.18    4.94   0
   8  -3  -1    4.78    3.35   0
  -8   3   1    5.49    3.49   0
  -7  -3   1  578.38   12.84   0
  -7   3   1  505.44    5.81   0
   7  -3  -1  540.44    6.33   0
  -6  -3   1  770.32   17.18   0
  -6   3   1  761.95    7.67   0
   6  -3  -1  705.09    6.80   0
   5  -3  -1  796.53    7.64   0
  -5   3   1  825.85    7.39   0
  -4   3   1  349.34    5.93   0
   4  -3  -1  336.08    6.00   0
  -3   3   1   12.08    3.67   0
   3  -3  -1   12.51    3.78   0
  -2   3   1   48.76    4.48   0
   2   3  -1   59.65    6.42   0
  -2  -3   1   59.71    6.57   0
   2  -3  -1   63.27    3.70   0
  -1   3   1   30.94    4.25   0
   1   3  -1   34.39    4.61   0
  -1  -3   1   31.11    4.58   0
   1  -3  -1   30.78    4.31   0
   0   3   1  479.17    8.19   0
   0  -3  -1  490.52    8.33   0
   0  -3   1  481.80    8.40   0
   0   3  -1  495.44    8.45   0
   1  -3   1  516.47    7.37   0
   1   3   1  530.70    8.86   0
  -1   3  -1  514.84    7.98   0
  -1  -3  -1  527.47    8.97   0
  -2  -3  -1 1579.58   15.17   0
   2  -3   1 1500.90   10.89   0
  -2   3  -1 1494.32   10.93   0
   3  -3   1 2461.95   12.67   0
  -3  -3  -1 2481.57   18.88   0
  -3   3  -1 2515.29   13.21   0
  -4  -3  -1 1376.60   13.74   0
   4  -3   1 1407.89    9.63   0
  -4   3  -1 1366.40    9.60   0
  -5   3  -1  729.19    6.77   0
  -5  -3  -1  753.68   10.15   0
   5  -3   1  724.09    6.72   0
  -6  -3  -1  587.12    9.21   0
  -6   3  -1  534.33    6.50   0
   6  -3   1  627.70    6.67   0
   7  -3   1   66.70    2.94   0
  -7   3  -1   77.50    3.99   0
  -7  -3  -1   73.84    5.38   0
  -8   3  -1   40.61    4.05   0
   8  -3   1   30.83    3.59   0
  -8  -3  -1   32.92    5.24   0
   9  -3   1   26.72    3.66   0
  -9   3  -1   19.02    4.09   0
  -9  -3  -1   24.32    5.33   0
 -10   3  -1   21.06    4.26   0
 -10  -3  -1   20.72    4.73   0
  10  -3   1   21.06    3.85   0
 -11   3  -1   18.84    4.78   0
  11  -3   1   19.39    4.23   0
 -11  -3  -1   23.90    6.14   0
  12  -4  -1   -1.96    4.41   0
 -12   4   1    2.08    4.79   0
 -11   4   1    9.11    4.41   0
  11  -4  -1   11.50    4.25   0
 -10   4   1   17.87    4.30   0
  10  -4  -1    9.37    3.91   0
  -9   4   1  100.26    4.69   0
   9  -4  -1  105.07    4.26   0
   8  -4  -1   74.46    3.24   0
  -8   4   1   83.90    4.18   0
   7  -4  -1   -3.49    3.48   0
  -7   4   1    2.37    3.50   0
  -6   4   1   -0.75    3.58   0
   6  -4  -1    2.78    2.64   0
  -5   4   1  120.41    4.30   0
   5  -4  -1  124.11    4.42   0
   4  -4  -1   25.53    3.80   0
  -4   4   1   27.07    3.80   0
   3  -4  -1   43.14    2.98   0
  -3  -4   1   50.27    6.53   0
  -3   4   1   52.83    3.96   0
   3   4  -1   47.68    5.88   0
  -2   4   1  291.00    5.60   0
   2  -4  -1  279.00    5.72   0
  -2  -4   1  267.94    7.52   0
   2   4  -1  281.31    7.44   0
   1  -4  -1   28.36    3.88   0
  -1  -4   1   24.70    4.04   0
   1   4  -1   26.48    4.01   0
  -1   4   1   26.34    3.74   0
   0  -4  -1  444.97    7.27   0
   0  -4   1  438.82    7.27   0
   0   4  -1  426.47    7.19   0
   0   4   1  433.60    7.01   0
   1   4   1  152.40    5.25   0
   1  -4   1  140.63    4.19   0
  -1   4  -1  156.97    5.01   0
  -1  -4  -1  153.58    5.31   0
   2  -4   1   33.00    2.91   0
  -2  -4  -1   39.58    3.89   0
  -2   4  -1   40.36    4.04   0
  -3  -4  -1  457.57    8.41   0
   3  -4   1  474.99    6.56   0
  -3   4  -1  460.03    6.42   0
  -4  -4  -1   51.40    4.49   0
   4  -4   1   55.24    3.95   0
  -4  -4  -1   49.74    4.50   0
  -4   4  -1   48.41    4.05   0
  -5  -4  -1    5.69    3.71   0
  -5  -4  -1    2.81    4.09   0
  -5   4  -1    4.08    3.65   0
   5  -4   1    6.40    2.40   0
  -6  -4  -1   56.77    4.84   0
   6  -4   1   67.19    4.04   0
  -6   4  -1   51.00    3.12   0
  -6  -4  -1   60.07    4.67   0
  -7   4  -1   23.47    3.92   0
  -7  -4  -1   25.78    4.79   0
   7  -4   1   18.34    2.74   0
  -8   4  -1   14.12    3.92   0
   8  -4   1   11.13    3.57   0
  -8  -4  -1   11.13    5.09   0
  -9   4  -1    3.13    3.83   0
   9  -4   1    0.95    3.63   0
  -9  -4  -1   -1.91    5.53   0
  10  -4   1   10.98    3.03   0
 -10  -4  -1   13.51    5.70   0
 -10   4  -1   14.07    4.42   0
 -10  -4  -1   13.88    6.22   0
  11  -4   1    8.51    2.99   0
 -11  -4  -1    7.27    6.77   0
 -11   4  -1    8.64    4.69   0
 -11  -4  -1    9.12    7.84   0
 -11   5   1   28.32    4.81   0
  11  -5  -1   24.15    4.41   0
 -10   5   1  112.07    3.89   0
  10  -5  -1  117.50    4.61   0
   9  -5  -1   16.69    3.72   0
  -9   5   1   14.87    3.93   0
   8  -5  -1   28.89    2.64   0
  -8   5   1   29.09    3.96   0
   7  -5  -1   62.57    4.00   0
  -7   5   1   68.38    4.38   0
  -6   5   1  291.90    4.62   0
   6  -5  -1  310.10    5.30   0
  -5   5   1  600.41    6.64   0
   5  -5  -1  592.70    5.83   0
  -4   5   1    7.52    2.63   0
  -4  -5   1    5.49    6.98   0
   4  -5  -1    5.57    3.83   0
  -3  -5   1  520.55   10.37   0
  -3   5   1  549.25    6.71   0
   3   5  -1  532.83   10.14   0
   3  -5  -1  537.01    6.59   0
  -2  -5   1   50.82    4.68   0
   2   5  -1   53.51    4.44   0
   2  -5  -1   59.02    4.09   0
  -2   5   1   55.65    3.09   0
   1   5  -1  872.11    9.45   0
  -1  -5   1  852.57    9.66   0
   1  -5  -1  851.61    8.55   0
  -1   5   1  868.10    8.54   0
   0   5   1  216.63    5.21   0
   0  -5   1  205.20    4.74   0
   0  -5  -1  211.08    5.35   0
   0   5  -1  213.99    5.26   0
  -1  -5  -1   70.30    4.13   0
   1   5   1   67.25    3.89   0
  -1   5  -1   71.18    4.31   0
   1  -5   1   75.40    4.36   0
  -2   5  -1  916.65    8.10   0
   2   5   1  943.67   10.01   0
  -2  -5  -1  912.40   10.11   0
   2  -5   1  978.76    8.37   0
  -3   5  -1  184.46    4.87   0
  -3  -5  -1  188.67    6.02   0
   3  -5   1  188.39    4.75   0
   4  -5   1  397.22    5.64   0
  -4   5  -1  401.11    5.75   0
  -4  -5  -1  390.41    7.87   0
  -5  -5  -1  201.33    6.69   0
  -5  -5  -1  210.40    6.86   0
   5  -5   1  201.28    4.86   0
  -5   5  -1  216.62    5.07   0
  -6  -5  -1  269.25    8.22   0
  -6   5  -1  267.36    5.39   0
   6  -5   1  276.50    4.38   0
  -6  -5  -1  266.51    8.12   0
  -7   5  -1  249.59    5.17   0
  -7  -5  -1  249.44    8.35   0
  -7  -5  -1  248.69    8.92   0
   7  -5   1  231.80    4.91   0
  -8  -5  -1   13.50    5.77   0
  -8  -5  -1   13.16    6.40   0
  -8   5  -1   10.17    3.64   0
   8  -5   1   20.13    3.72   0
   9  -5   1   25.33    4.19   0
  -9   5  -1   23.06    3.10   0
  10  -5   1   11.55    4.26   0
 -10   5  -1    7.20    3.00   0
 -11   5  -1   40.90    5.02   0
  11  -5   1   38.15    4.68   0
 -11   6   1    8.08    4.80   0
  11  -6  -1    3.52    3.17   0
  10  -6  -1   10.95    4.24   0
 -10   6   1   11.78    2.96   0
  -9   6   1   16.93    4.16   0
   9  -6  -1   10.27    3.98   0
   8  -6  -1   15.64    3.76   0
  -8   6   1   16.90    3.96   0
   7  -6  -1   34.23    3.98   0
  -7   6   1   37.23    2.78   0
  -6   6   1   63.14    4.03   0
   6  -6  -1   65.03    4.02   0
   5  -6  -1   40.57    3.68   0
  -5   6   1   34.68    2.73   0
   4  -6  -1  187.09    4.58   0
  -4  -6   1  184.34    8.45   0
  -4   6   1  186.13    4.54   0
  -3  -6   1    1.01    4.17   0
   3  -6  -1    0.93    3.50   0
  -3   6   1   -0.79    2.55   0
   3   6  -1    0.95    3.76   0
   2  -6  -1   54.31    3.81   0
  -2  -6   1   50.58    3.86   0
   2   6  -1   54.79    3.85   0
  -2   6   1   56.95    3.80   0
  -1  -6   1  148.97    4.73   0
  -1   6   1  146.96    4.43   0
   1  -6  -1  156.91    4.65   0
   1   6  -1  148.14    4.65   0
   0   6   1    6.94    3.34   0
   0  -6  -1   10.69    3.53   0
   0  -6   1    7.21    3.54   0
   0   6  -1    8.84    3.45   0
   1   6   1   10.61    3.00   0
  -1  -6  -1    3.30    3.28   0
  -1   6  -1    5.90    3.47   0
   1  -6   1    7.24    3.55   0
   2  -6   1   -0.54    2.44   0
  -2   6  -1    6.20    3.47   0
   2   6   1    0.77    2.96   0
  -2  -6  -1    1.57    3.35   0
  -3   6  -1   39.39    3.86   0
  -3  -6  -1   37.30    3.91   0
   3  -6   1   37.63    2.72   0
  -4   6  -1   36.12    3.63   0
   4  -6   1   33.55    2.71   0
  -4  -6  -1   30.80    4.74   0
  -5   6  -1   68.79    3.01   0
  -5  -6  -1   71.39    5.19   0
  -5  -6  -1   69.21    5.35   0
   5  -6   1   62.10    3.15   0
  -6   6  -1    5.40    3.79   0
  -6  -6  -1    3.54    5.11   0
  -6  -6  -1    1.76    5.40   0
   6  -6   1    4.58    3.67   0
   7  -6   1   24.11    3.67   0
  -7  -6  -1   27.63    9.28   0
  -7  -6  -1   24.71    8.45   0
  -7   6  -1   26.64    3.88   0
   8  -6   1    3.90    3.77   0
  -8   6  -1    3.93    2.82   0
  -9   6  -1    3.53    3.89   0
   9  -6   1   -0.61    3.76   0
  10  -6   1   17.20    4.29   0
 -10   6  -1   21.53    4.67   0
  11  -7  -1   42.42    4.91   0
 -11   7   1   49.01    5.03   0
 -10   7   1   60.41    3.63   0
  10  -7  -1   68.79    4.73   0
  -9   7   1   67.83    3.37   0
   9  -7  -1   71.45    4.08   0
  -8   7   1   27.87    2.97   0
   8  -7  -1   30.90    4.02   0
  -7   7   1   38.67    3.86   0
   7  -7  -1   34.31    3.84   0
   6  -7  -1  102.58    3.23   0
  -6   7   1   97.24    4.12   0
   5  -7  -1  125.07    4.14   0
  -5   7   1  138.22    4.28   0
  -4  -7   1  249.81    7.90   0
  -4   7   1  259.79    4.87   0
   4  -7  -1  246.26    4.91   0
   3   7  -1  353.14    6.88   0
  -3  -7   1  373.29    8.04   0
   3  -7  -1  361.94    5.11   0
  -3   7   1  352.15    4.78   0
  -2  -7   1  296.66    6.25   0
   2   7  -1  303.40    6.01   0
  -2   7   1  298.15    5.14   0
   2  -7  -1  297.06    5.14   0
  -1  -7   1  845.28    8.67   0
  -1   7   1  888.19    7.93   0
   1  -7  -1  835.29    7.92   0
   1   7  -1  889.19    8.50   0
   0  -7   1  262.20    5.53   0
   0  -7  -1  253.58    5.40   0
   0   7  -1  242.03    5.30   0
   0   7   1  273.55    5.21   0
   1  -7   1  132.79    4.48   0
  -1   7  -1  144.85    4.47   0
   1   7   1  127.83    3.71   0
  -1  -7  -1  139.15    4.54   0
   2  -7   1    0.74    3.51   0
  -2   7  -1    5.91    3.46   0
  -2  -7  -1    2.48    3.52   0
   2   7   1    4.63    3.18   0
   3  -7   1    7.18    2.59   0
  -3  -7  -1    5.08    4.44   0
  -3   7  -1    7.05    3.67   0
  -4   7  -1    6.46    3.72   0
   4  -7   1    7.21    2.57   0
  -4  -7  -1    4.73    3.57   0
  -5   7  -1   31.75    3.79   0
   5  -7   1   24.92    2.76   0
  -5  -7  -1   23.91    4.75   0
  -6  -7  -1  107.67    8.28   0
   6  -7   1  100.71    3.41   0
  -6  -7  -1  110.91    8.28   0
  -6   7  -1   98.89    3.43   0
   7  -7   1  132.67    4.45   0
  -7   7  -1  126.29    4.72   0
   8  -7   1  101.45    4.55   0
  -8   7  -1   97.98    3.46   0
  -9   7  -1   50.79    4.64   0
   9  -7   1   50.28    3.46   0
  10  -7   1   23.13    4.74   0
 -10   7  -1   16.77    3.17   0
  10  -8  -1    2.69    4.36   0
 -10   8   1    7.03    4.42   0
   9  -8  -1    5.75    4.19   0
  -9   8   1   10.39    4.15   0
   8  -8  -1    2.32    2.65   0
  -8   8   1    5.44    3.90   0
  -7   8   1   -0.05    2.83   0
   7  -8  -1   -1.22    3.89   0
  -6   8   1    1.30    2.59   0
   6  -8  -1    3.54    3.76   0
   5  -8  -1    5.36    3.63   0
  -5   8   1    4.97    3.65   0
  -5  -8   1    2.67    7.16   0
  -4   8   1   15.85    3.74   0
   4  -8  -1   16.59    3.79   0
   4   8  -1   13.33    4.08   0
  -4  -8   1   16.31    4.61   0
  -3  -8   1   21.01    3.92   0
   3   8  -1   22.53    4.09   0
  -3   8   1   18.55    2.66   0
   3  -8  -1   22.10    4.02   0
   2   8  -1    7.31    3.35   0
  -2  -8   1    6.18    3.64   0
  -2   8   1   10.08    2.53   0
   2  -8  -1    8.59    3.82   0
  -1   8   1  178.70    4.46   0
   1   8  -1  186.54    4.88   0
   1  -8  -1  197.57    4.76   0
  -1  -8   1  194.12    5.11   0
   0   8  -1   10.66    3.38   0
   0   8   1   11.16    3.20   0
   0  -8  -1    9.40    3.51   0
   0  -8   1   11.68    3.54   0
   1  -8   1    1.76    2.46   0
  -1   8  -1    7.69    3.26   0
  -1  -8  -1    4.17    2.58   0
   1   8   1    2.40    3.27   0
   2  -8   1   18.15    3.68   0
   2   8   1   18.31    3.38   0
  -2   8  -1   22.50    3.79   0
  -2  -8  -1   21.00    3.74   0
  -3   8  -1    8.22    3.80   0
   3  -8   1    9.31    3.73   0
  -3  -8  -1    7.07    3.72   0
  -4  -8  -1   21.55    4.68   0
  -4   8  -1   24.76    2.71   0
   4  -8   1   20.09    3.79   0
  -5  -8  -1    1.25    4.75   0
   5  -8   1    6.31    3.33   0
  -5   8  -1    1.69    2.57   0
  -6  -8  -1    2.85    6.96   0
  -6   8  -1   -1.05    2.82   0
  -6  -8  -1    2.40    6.64   0
   6  -8   1    6.62    2.70   0
  -7   8  -1    3.38    2.74   0
   7  -8   1    0.32    3.89   0
  -8   8  -1    3.48    3.12   0
   8  -8   1    5.18    4.24   0
   9  -8   1    2.34    2.88   0
  -9   8  -1    5.38    3.19   0
  -9   9   1   31.49    3.46   0
   9  -9  -1   35.55    3.30   0
  -8   9   1   21.76    4.22   0
   8  -9  -1   19.57    4.25   0
  -7   9   1  119.87    3.55   0
   7  -9  -1  122.07    3.48   0
   6  -9  -1  142.76    4.54   0
  -6   9   1  143.94    3.90   0
   5  -9  -1  124.70    4.40   0
  -5   9   1  118.23    4.34   0
  -5  -9   1  115.14    7.70   0
   4   9  -1  156.47    6.14   0
  -4   9   1  152.67    4.45   0
  -4  -9   1  161.65    6.07   0
   4  -9  -1  155.04    4.29   0
   3   9  -1   44.27    4.75   0
  -3   9   1   45.61    3.86   0
  -3  -9   1   47.17    4.52   0
   3  -9  -1   43.66    3.99   0
   2  -9  -1    2.65    3.62   0
  -2   9   1    1.39    2.46   0
  -2  -9   1    1.42    3.79   0
   2   9  -1   -1.05    3.41   0
   1  -9  -1  198.95    4.69   0
   1   9  -1  197.93    4.89   0
  -1   9   1  184.21    3.77   0
  -1  -9   1  189.51    5.11   0
   0   9   1   16.85    2.56   0
   0  -9   1   15.60    3.67   0
   0   9  -1   13.62    3.26   0
   0  -9  -1   13.13    3.55   0
   1   9   1   87.99    4.16   0
  -1   9  -1   87.75    3.98   0
  -1  -9  -1   97.48    4.49   0
   1  -9   1   94.57    4.19   0
   2   9   1  310.16    5.78   0
  -2  -9  -1  298.28    6.09   0
   2  -9   1  322.69    5.40   0
  -2   9  -1  308.07    5.23   0
   3   9   1   27.89    3.66   0
   3  -9   1   30.61    4.01   0
  -3   9  -1   26.76    2.86   0
  -3  -9  -1   21.59    4.69   0
  -4  -9  -1  148.43    6.41   0
   4  -9   1  127.98    3.51   0
  -4   9  -1  149.03    4.39   0
  -5   9  -1   86.44    4.27   0
   5  -9   1   87.24    4.27   0
  -5  -9  -1   88.37    6.13   0
  -6  -9  -1   44.07   10.14   0
   6  -9   1   38.98    4.06   0
  -6   9  -1   40.94    4.06   0
  -6  -9  -1   45.20    9.80   0
   7  -9   1   36.94    4.30   0
  -7   9  -1   30.73    3.08   0
   8  -9   1   10.70    4.24   0
  -8   9  -1    9.83    4.26   0
  -9   9  -1    1.34    3.21   0
   9  -9   1   -2.73    3.14   0
  -9  10   1    5.18    4.67   0
   8 -10  -1   -0.74    3.19   0
  -8  10   1   -1.95    3.22   0
  -7  10   1    2.33    4.17   0
   7 -10  -1   -1.43    2.94   0
   6 -10  -1   -0.84    4.01   0
  -6  10   1   -0.17    3.85   0
  -5 -10   1    1.30    5.67   0
  -5  10   1    2.67    3.86   0
   5 -10  -1    5.91    3.85   0
   4 -10  -1    1.56    3.93   0
  -4 -10   1    0.56    4.00   0
  -4  10   1   -0.80    3.83   0
   4  10  -1    1.13    4.60   0
  -3  10   1    5.70    3.58   0
   3  10  -1    4.03    3.72   0
   3 -10  -1    1.17    2.38   0
  -3 -10   1    3.19    4.04   0
  -2 -10   1    7.55    3.81   0
   2  10  -1    5.83    3.44   0
  -2  10   1    8.07    2.52   0
   2 -10  -1   10.00    3.67   0
   1 -10  -1  114.39    3.58   0
  -1 -10   1  109.45    4.44   0
  -1  10   1  120.76    4.11   0
   1  10  -1  118.23    4.33   0
   0  10   1    1.63    3.55   0
   0 -10   1    2.43    3.62   0
   0 -10  -1    0.92    2.69   0
   0  10  -1    1.86    3.63   0
  -1  10  -1    2.12    3.54   0
  -1 -10  -1    1.03    3.75   0
   1 -10   1    1.71    3.59   0
   1  10   1    2.01    3.33   0
  -2 -10  -1   69.02    4.28   0
   2 -10   1   66.65    4.23   0
  -2  10  -1   60.60    3.04   0
   2  10   1   64.50    3.85   0
   3  10   1    2.71    4.50   0
   3 -10   1    4.65    3.96   0
  -3 -10  -1    0.82    4.84   0
  -3  10  -1    1.40    3.83   0
  -4  10  -1   -0.54    2.72   0
  -4 -10  -1    0.08    4.96   0
   4 -10   1    2.50    2.80   0
   5 -10   1    0.80    3.84   0
  -5  10  -1    3.31    3.75   0
  -5 -10  -1    4.79    5.22   0
   6 -10   1    1.97    3.07   0
  -6  10  -1    2.78    4.20   0
   7 -10   1   -0.70    2.98   0
  -7  10  -1    0.84    2.95   0
   8 -10   1    1.27    3.17   0
  -8  10  -1    4.09    4.53   0
  -8  11   1   22.75    4.81   0
  -7  11   1   37.24    4.59   0
   7 -11  -1   24.04    3.48   0
  -6  11   1   36.21    4.26   0
   6 -11  -1   37.15    3.31   0
   5 -11  -1   66.68    3.35   0
  -5 -11   1   68.14    7.06   0
  -5  11   1   67.35    4.43   0
  -4  11   1    8.65    3.80   0
  -4 -11   1    5.41    5.27   0
   4  11  -1    8.15    4.84   0
   4 -11  -1   12.14    3.97   0
   3  11  -1   38.69    4.87   0
  -3 -11   1   45.34    4.49   0
   3 -11  -1   39.71    3.10   0
  -3  11   1   41.33    4.05   0
  -2 -11   1    2.30    3.78   0
   2 -11  -1    4.14    3.79   0
   2  11  -1   -0.47    3.53   0
  -2  11   1    5.04    3.60   0
   1  11  -1   26.17    3.91   0
  -1 -11   1   30.35    4.20   0
  -1  11   1   30.60    3.75   0
   1 -11  -1   36.49    4.01   0
   0  11   1   75.48    4.10   0
   0 -11   1   75.07    4.45   0
   0 -11  -1   65.55    4.34   0
   0  11  -1   76.73    4.11   0
   1  11   1   90.53    3.40   0
  -1 -11  -1   93.16    4.64   0
  -1  11  -1   83.97    3.27   0
   1 -11   1   90.96    4.45   0
   2 -11   1  202.90    4.22   0
  -2  11  -1  192.84    4.77   0
   2  11   1  187.48    5.08   0
  -2 -11  -1  188.65    5.40   0
  -3  11  -1   55.26    4.26   0
  -3 -11  -1   57.93    4.59   0
   3  11   1   59.76    4.27   0
   3 -11   1   61.11    4.48   0
   4 -11   1  113.10    3.44   0
  -4 -11  -1  117.98    6.48   0
  -4  11  -1  116.66    4.31   0
   5 -11   1   50.00    4.39   0
  -5  11  -1   44.91    3.23   0
  -5 -11  -1   41.00    5.74   0
  -6  11  -1   51.38    3.46   0
   6 -11   1   57.34    3.62   0
  -7  11  -1    6.89    4.49   0
   7 -11   1   11.13    4.56   0
  -6  12   1    5.00    4.57   0
   6 -12  -1    3.55    4.62   0
   5 -12  -1   23.33    4.50   0
  -5 -12   1   14.46    7.46   0
  -5  12   1   12.31    4.27   0
   4 -12  -1    2.47    2.90   0
  -4  12   1    6.40    4.23   0
  -4 -12   1    3.75    5.39   0
   4  12  -1    5.33    4.02   0
  -3  12   1    1.26    4.12   0
   3  12  -1    0.56    4.81   0
  -3 -12   1   -1.22    5.53   0
   3 -12  -1    1.64    4.12   0
   2 -12  -1    3.83    4.13   0
  -2  12   1    5.38    3.04   0
  -2 -12   1    2.25    4.13   0
   2  12  -1    1.47    3.67   0
  -1  12   1    0.85    3.73   0
   1  12  -1    1.31    3.90   0
   1 -12  -1   -1.25    2.83   0
  -1 -12   1   -3.48    4.34   0
   0  12  -1   -0.09    3.66   0
   0 -12  -1   -1.38    3.95   0
   0 -12   1    2.57    2.83   0
   0  12   1   -1.75    3.84   0
  -1  12  -1    0.10    3.95   0
  -1 -12  -1    5.08    3.94   0
   1 -12   1    1.90    3.01   0
   1  12   1    1.16    3.79   0
   2  12   1    3.11    4.07   0
  -2  12  -1    7.86    3.96   0
  -2 -12  -1    5.10    5.18   0
   2 -12   1    6.17    4.37   0
  -3  12  -1   -1.87    2.94   0
  -3 -12  -1   -1.80    4.46   0
   3 -12   1    0.96    4.35   0
   4 -12   1    3.82    4.28   0
  -4 -12  -1    2.35    5.61   0
  -4  12  -1    2.00    3.15   0
  -5 -12  -1    8.80    5.77   0
   5 -12   1   13.01    4.56   0
  -5  12  -1   12.07    4.49   0
  -6  12  -1    8.42    4.56   0
   6 -12   1    3.64    3.38   0
  -4 -13   1   29.83    6.31   0
   4 -13  -1   33.75    3.73   0
  -4  13   1   29.64    4.50   0
  -3 -13   1   46.77    5.23   0
   3 -13  -1   35.13    3.35   0
   3  13  -1   31.63    4.76   0
  -3  13   1   36.44    3.42   0
  -2  13   1   31.73    3.28   0
  -2 -13   1   40.50    4.93   0
   2  13  -1   36.13    4.36   0
   2 -13  -1   33.68    3.33   0
  -1 -13   1   25.08    4.80   0
   1  13  -1   22.85    4.46   0
   1 -13  -1   27.71    4.64   0
  -1  13   1   24.47    4.11   0
   0  13  -1  113.32    3.73   0
   0 -13  -1  119.91    5.15   0
   0  13   1  108.16    4.95   0
   0 -13   1  127.70    5.39   0
   1  13   1   85.17    4.85   0
  -1 -13  -1   86.23    5.15   0
  -1  13  -1   77.45    4.83   0
   1 -13   1   86.33    3.92   0
   2  13   1    1.01    4.27   0
   2 -13   1    4.39    4.54   0
  -2  13  -1   -1.06    2.97   0
  -2 -13  -1    3.11    4.67   0
  -3  13  -1    5.19    4.43   0
  -3 -13  -1    8.14    5.63   0
   3 -13   1    9.96    4.79   0
   4 -13   1    5.97    4.47   0
  -4 -13  -1    2.93    4.86   0
  -4  13  -1    7.34    4.42   0
   0  14  -1   -0.92    4.48   0
 -12   0   2   56.66    5.01   0
  12   0  -2   70.93    5.62   0
 -11   0   2  181.31    5.70   0
  11   0  -2  177.53    5.40   0
 -10   0   2   18.85    4.27   0
  10   0  -2   24.78    4.55   0
  -9   0   2   17.16    3.84   0
   9   0  -2   19.90    3.52   0
  -8   0   2  228.19    6.20   0
   8   0  -2  221.11    5.38   0
  -7   0   2    2.93    3.53   0
   7   0  -2    3.33    3.25   0
  -6   0   2  139.04    4.78   0
   6   0  -2  142.20    4.73   0
   5   0  -2  387.20    6.99   0
  -5   0   2  374.24    7.31   0
  -4   0   2 1483.14   13.84   0
   4   0  -2 1442.20   13.66   0
   3   0  -2 3233.78   21.67   0
  -3   0   2 3231.30   21.43   0
  -2   0   2   33.02    3.51   0
   2   0  -2   35.23    4.42   0
  -1   0  -2 9999.99   34.08   0
  -2   0  -2 1127.89   11.04   0
   2   0   2 1113.57   10.83   0
  -3   0  -2   48.83    4.00   0
   3   0   2   52.72    3.96   0
  -4   0  -2   97.58    4.46   0
   4   0   2   91.04    4.14   0
   5   0   2  338.08    5.73   0
  -5   0  -2  358.15    5.99   0
   6   0   2  865.05    8.10   0
  -6   0  -2  806.36    7.59   0
  -7   0  -2  182.48    5.06   0
   7   0   2  190.23    4.70   0
  -8   0  -2   48.59    4.15   0
  -9   0  -2  153.88    5.04   0
 -10   0  -2   42.61    4.83   0
 -11   0  -2   14.48    4.86   0
  13  -1  -2    3.89    4.42   0
 -12  -1   2   -1.77    5.25   0
 -12   1   2   -0.42    4.49   0
  12  -1  -2    1.12    5.20   0
 -11  -1   2    3.96    5.15   0
 -11   1   2    1.52    4.32   0
  11  -1  -2    0.78    3.92   0
  11   1  -2    5.33    3.95   0
  10   1  -2    8.56    3.93   0
  10  -1  -2    3.95    3.59   0
 -10   1   2    9.00    3.96   0
 -10  -1   2    5.40    4.87   0
   9  -1  -2    3.72    3.53   0
  -9  -1   2    4.15    4.41   0
   9   1  -2    2.42    3.52   0
  -9   1   2    1.12    3.81   0
   8  -1  -2   16.13    3.51   0
  -8   1   2   17.86    3.71   0
  -8  -1   2   19.06    3.66   0
   8   1  -2   16.51    3.55   0
  -7   1   2   14.33    3.64   0
  -7  -1   2   16.92    3.58   0
   7  -1  -2   16.79    3.48   0
   7   1  -2   15.41    3.47   0
   6  -1  -2   13.33    2.53   0
  -6   1   2    7.28    3.38   0
   6   1  -2   10.49    3.32   0
  -6  -1   2   11.23    4.10   0
  -5   1   2  311.36    6.16   0
  -5  -1   2  321.76    7.50   0
   5  -1  -2  319.42    6.14   0
   5   1  -2  302.97    7.58   0
   4  -1  -2  153.39    4.63   0
   4   1  -2  154.76    6.81   0
  -4   1   2  160.37    5.18   0
  -4  -1   2  161.52    6.52   0
  -3   1   2   10.55    3.95   0
   3  -1  -2    9.18    4.12   0
   3   1  -2    9.58    4.72   0
  -3  -1   2    9.97    4.31   0
   2   1  -2  321.53    9.31   0
   2  -1  -2  325.69    7.32   0
  -2   1   2  309.95    6.68   0
   1  -1  -2  188.87    6.29   0
  -1   1   2  180.84    6.36   0
   0  -1   2  263.33    7.12   0
   0   1  -2  265.47    7.23   0
  -1   1  -2 1670.52   13.49   0
   1  -1   2 1757.58   13.95   0
  -2   1  -2    3.59    4.06   0
  -2  -1  -2    7.10    3.63   0
   2  -1   2    7.48    2.83   0
   3  -1   2   82.90    4.18   0
  -3   1  -2   82.86    4.45   0
  -3  -1  -2   76.30    3.55   0
  -4   1  -2    2.52    3.65   0
   4  -1   2    4.08    3.43   0
  -4  -1  -2    7.80    3.36   0
   5  -1   2    5.00    3.24   0
  -5   1  -2    5.11    3.48   0
  -5  -1  -2    6.47    3.42   0
   6  -1   2    7.07    2.31   0
  -6   1  -2    7.44    2.71   0
  -6  -1  -2    6.62    3.57   0
  -7   1  -2    6.25    3.37   0
  -7  -1  -2    3.30    3.59   0
   7  -1   2    0.80    3.10   0
  -8  -1  -2    5.88    3.73   0
  -8   1  -2   -1.86    3.86   0
   8  -1   2    3.95    3.31   0
   9  -1   2    1.60    3.56   0
  -9   1  -2    2.64    3.93   0
  -9  -1  -2    0.90    3.91   0
 -10   1  -2    7.37    4.48   0
 -10  -1  -2    2.70    4.13   0
 -11   1  -2    1.09    4.74   0
 -11  -1  -2    4.42    4.76   0
 -12  -2   2   35.84    5.96   0
  12  -2  -2   42.07    4.52   0
 -12   2   2   31.95    4.87   0
 -11  -2   2   15.31    5.23   0
 -11   2   2   15.74    4.54   0
  11  -2  -2   16.79    3.91   0
  10  -2  -2   53.21    4.14   0
 -10  -2   2   45.65    5.39   0
 -10   2   2   46.17    3.12   0
  -9   2   2  150.07    4.90   0
  -9  -2   2  139.84    6.33   0
   9  -2  -2  133.07    3.65   0
   8   2  -2  119.55    5.52   0
  -8  -2   2  121.46    5.79   0
  -8   2   2  123.50    4.61   0
   8  -2  -2  116.59    4.38   0
  -7  -2   2  380.10    8.48   0
  -7   2   2  369.98    5.86   0
   7   2  -2  378.56    8.28   0
   7  -2  -2  362.40    5.13   0
   6   2  -2   45.46    4.90   0
   6  -2  -2   45.65    2.82   0
  -6  -2   2   44.10    4.86   0
  -6   2   2   42.53    3.74   0
  -5   2   2  412.48    6.22   0
  -5  -2   2  436.56   11.78   0
   5   2  -2  436.30   12.01   0
   5  -2  -2  418.61    6.44   0
  -4   2   2  789.54    8.41   0
   4   2  -2  849.65   20.77   0
   4  -2  -2  778.89    7.92   0
   3  -2  -2  170.30    5.40   0
   3   2  -2  179.47   10.96   0
  -3   2   2  165.47    4.45   0
   3   2  -2  154.62   10.35   0
   2   2  -2   50.56    5.14   0
   2  -2  -2   51.76    4.63   0
  -2   2   2   50.22    3.30   0
   1  -2  -2  179.06    5.02   0
   1   2  -2  180.19    6.59   0
  -1   2   2  187.73    5.74   0
  -1  -2   2  175.42    6.37   0
   0   2   2 1254.11   12.17   0
   0  -2   2 1190.21   12.23   0
   0  -2  -2 1193.30   11.92   0
   0   2  -2 1159.99   11.78   0
  -1   2  -2 6115.81   23.86   0
   1  -2   2 6059.11   23.73   0
  -1  -2  -2 7517.79   29.10   0
   2  -2   2  598.15    7.61   0
  -2   2  -2  595.82    7.58   0
  -3   2  -2  635.08    7.54   0
   3  -2   2  659.95    7.57   0
  -3  -2  -2  638.88    8.43   0
  -4   2  -2   11.70    2.62   0
  -4  -2  -2    6.76    3.14   0
   4  -2   2   10.27    3.41   0
  -5   2  -2  328.49    4.86   0
  -5  -2  -2  343.59    6.48   0
   5  -2   2  371.37    5.53   0
   6  -2   2   88.43    3.10   0
  -6  -2  -2   92.98    4.56   0
  -6   2  -2   90.69    4.20   0
  -7  -2  -2   27.29    3.94   0
  -7   2  -2   24.13    3.68   0
   7  -2   2   27.60    2.60   0
  -8  -2  -2    9.72    3.72   0
   8  -2   2   12.59    3.61   0
  -8   2  -2    7.06    3.81   0
  -9  -2  -2   15.52    4.25   0
   9  -2   2   11.69    3.53   0
  -9   2  -2   14.99    4.06   0
 -10  -2  -2   74.53    5.23   0
 -10   2  -2   84.62    4.95   0
  10  -2   2   88.93    3.55   0
 -11   2  -2   37.83    3.78   0
  11  -2   2   48.34    4.53   0
 -11  -2  -2   48.17    6.38   0
  12  -3  -2    1.10    4.29   0
 -12   3   2    1.92    4.59   0
  11  -3  -2    1.04    3.78   0
 -11   3   2   -1.69    3.99   0
 -10  -3   2    4.87    7.93   0
 -10   3   2    1.16    4.02   0
  10  -3  -2    5.15    2.75   0
  -9  -3   2    0.71    6.60   0
  -9   3   2    3.63    3.81   0
   9  -3  -2    3.14    2.53   0
  -8   3   2   21.85    3.61   0
   8  -3  -2   16.60    3.50   0
  -8  -3   2   20.40    7.72   0
   7  -3  -2   68.84    3.88   0
  -7   3   2   70.42    4.03   0
   6  -3  -2   18.14    2.59   0
  -6   3   2   26.46    3.53   0
   5  -3  -2   74.94    4.03   0
  -5   3   2   78.72    4.07   0
  -4   3   2  136.31    3.93   0
   4  -3  -2  144.04    4.01   0
   3  -3  -2  349.21    5.56   0
  -3   3   2  370.75    5.58   0
   3   3  -2  349.76   15.01   0
  -2   3   2   13.98    2.73   0
   2   3  -2   15.03    4.03   0
  -2  -3   2   15.87    4.49   0
   2  -3  -2   15.47    2.92   0
  -1   3   2   55.02    3.36   0
   1   3  -2   54.98    4.64   0
   1  -3  -2   60.68    4.35   0
  -1  -3   2   51.39    4.35   0
   0   3   2   81.28    4.37   0
   0  -3   2   75.38    4.58   0
   0  -3  -2   76.82    4.42   0
   0   3  -2   71.74    4.77   0
  -1   3  -2   86.85    3.80   0
  -1  -3  -2   87.51    4.54   0
   1  -3   2   83.38    4.55   0
  -2  -3  -2   27.52    3.77   0
  -2   3  -2   28.88    4.00   0
   2  -3   2   30.48    2.88   0
   3  -3   2   40.36    2.97   0
  -3   3  -2   38.22    2.95   0
  -4   3  -2    1.94    2.45   0
   4  -3   2    1.25    3.35   0
  -4  -3  -2    3.23    2.95   0
   5  -3   2   23.32    2.57   0
  -5   3  -2   22.19    3.69   0
  -5  -3  -2   20.85    3.70   0
  -6  -3  -2    1.40    3.56   0
  -6   3  -2    6.26    3.47   0
   6  -3   2   -0.22    2.25   0
   7  -3   2   18.17    2.54   0
  -7  -3  -2   24.94    3.79   0
  -7   3  -2   19.02    2.65   0
  -8   3  -2    3.49    3.69   0
   8  -3   2   -0.20    3.54   0
  -8  -3  -2    2.04    4.14   0
   9  -3   2   22.07    3.95   0
  -9   3  -2   21.85    4.10   0
  -9  -3  -2   23.33    4.39   0
 -10   3  -2   24.10    3.10   0
  10  -3   2   18.53    4.11   0
 -10  -3  -2   22.54    4.97   0
 -11  -3  -2   -0.64    6.08   0
 -11   3  -2   -0.28    4.69   0
  11  -3   2    1.35    3.00   0
  12  -4  -2    9.32    4.36   0
 -12   4   2   10.24    4.50   0
  11  -4  -2    3.01    2.69   0
 -11   4   2    3.85    4.21   0
  10  -4  -2  108.04    4.48   0
 -10   4   2  108.46    3.74   0
   9  -4  -2  100.52    4.32   0
  -9   4   2   95.15    4.38   0
  -8   4   2  188.86    4.66   0
   8  -4  -2  180.23    4.41   0
  -7   4   2  142.30    4.48   0
   7  -4  -2  134.78    3.50   0
  -6   4   2  733.18    7.02   0
   6  -4  -2  680.85    6.84   0
  -5   4   2  373.65    5.08   0
   5  -4  -2  380.70    5.62   0
   4  -4  -2  456.64    5.78   0
  -4   4   2  480.82    6.09   0
  -3   4   2   37.96    2.82   0
   3  -4  -2   36.73    2.87   0
   3   4  -2   38.66    4.96   0
  -3  -4   2   41.40    4.83   0
  -2   4   2   23.29    2.66   0
   2  -4  -2   21.41    3.61   0
  -2  -4   2   25.43    3.77   0
   2   4  -2   21.72    3.82   0
  -1  -4   2  795.59    9.76   0
  -1   4   2  816.88    8.06   0
   1  -4  -2  806.90    8.11   0
   1   4  -2  803.62    9.68   0
   0   4  -2 1055.22    9.64   0
   0   4   2 1118.81   10.07   0
   0  -4   2 1098.98   10.33   0
   0  -4  -2 1129.93   10.27   0
  -1  -4  -2 2349.02   14.74   0
  -1   4  -2 2301.10   13.08   0
   1   4   2 2475.33   15.16   0
   1  -4   2 2443.89   13.62   0
  -2  -4  -2 1738.35   12.92   0
   2  -4   2 1684.44   10.37   0
  -2   4  -2 1682.30   10.61   0
  -3   4  -2  544.16    6.68   0
   3  -4   2  543.94    6.65   0
  -3  -4  -2  536.68    7.97   0
  -4  -4  -2   10.09    3.18   0
  -4   4  -2   13.08    3.71   0
   4  -4   2    8.62    2.51   0
   5  -4   2   32.52    3.97   0
  -5  -4  -2   26.40    4.43   0
  -5  -4  -2   28.90    3.91   0
  -5   4  -2   30.15    3.90   0
  -6  -4  -2   20.51    4.41   0
  -6   4  -2   20.16    4.06   0
   6  -4   2   22.75    3.74   0
  -7   4  -2    8.69    3.88   0
   7  -4   2    6.95    3.61   0
  -7  -4  -2    5.94    4.59   0
  -8  -4  -2    3.27    5.12   0
  -8   4  -2    0.30    3.46   0
   8  -4   2   -1.94    2.34   0
  -9   4  -2   10.06    4.04   0
   9  -4   2    2.57    4.07   0
  -9  -4  -2    3.64    5.37   0
 -10  -4  -2   48.96    6.36   0
 -10   4  -2   47.28    4.67   0
  10  -4   2   46.83    3.14   0
 -10  -4  -2   46.12    5.67   0
 -11   4  -2   60.43    5.34   0
  11  -4   2   59.60    4.86   0
 -11  -4  -2   54.32    7.76   0
 -11  -4  -2   53.93    7.37   0
 -12   5   2    1.64    5.03   0
  12  -5  -2    5.92    4.39   0
 -11   5   2   -0.51    2.90   0
  11  -5  -2   -3.43    2.84   0
  10  -5  -2   14.95    4.08   0
 -10   5   2   10.13    4.37   0
   9  -5  -2   70.47    3.14   0
  -9   5   2   76.79    4.19   0
  -8   5   2  103.15    4.34   0
   8  -5  -2  101.62    4.10   0
   7  -5  -2    8.96    3.65   0
  -7   5   2   10.41    2.60   0
   6  -5  -2   12.79    2.77   0
  -6   5   2   12.16    2.52   0
  -5   5   2    8.33    2.48   0
   5  -5  -2   10.00    3.68   0
  -4   5   2   24.17    3.75   0
   4  -5  -2   29.71    3.88   0
  -3  -5   2  125.86    5.94   0
   3  -5  -2  124.88    3.71   0
   3   5  -2  130.13    5.51   0
  -3   5   2  135.43    4.41   0
  -2   5   2  178.08    3.95   0
  -2  -5   2  175.69    5.63   0
   2  -5  -2  177.16    4.06   0
   2   5  -2  176.58    6.02   0
  -1   5   2    5.64    2.50   0
   1   5  -2    4.06    2.57   0
   1  -5  -2    5.70    3.63   0
  -1  -5   2    2.32    3.43   0
   0   5   2    5.08    2.29   0
   0  -5   2    4.72    3.82   0
   0  -5  -2    2.78    3.46   0
   0   5  -2    3.14    2.65   0
  -1  -5  -2   91.32    4.22   0
   1   5   2   98.16    3.53   0
  -1   5  -2   96.87    4.37   0
   1  -5   2   95.73    4.40   0
  -2  -5  -2   26.50    3.33   0
  -2   5  -2   22.95    2.64   0
   2  -5   2   26.20    3.57   0
   3  -5   2    8.07    3.48   0
  -3  -5  -2    3.17    3.81   0
  -3   5  -2    7.55    3.69   0
   4  -5   2   26.29    3.50   0
  -4   5  -2   30.88    2.89   0
  -4  -5  -2   29.73    4.18   0
   5  -5   2  122.89    3.51   0
  -5  -5  -2  128.47    4.85   0
  -5  -5  -2  134.62    5.03   0
  -5   5  -2  129.13    4.44   0
   6  -5   2    7.99    2.64   0
  -6  -5  -2    4.29    4.22   0
  -6  -5  -2    4.27    4.00   0
  -6   5  -2    8.57    3.94   0
  -7  -5  -2   28.04    4.77   0
  -7   5  -2   32.33    3.77   0
   7  -5   2   26.29    3.63   0
  -7  -5  -2   26.02    5.08   0
  -8   5  -2   20.40    4.16   0
  -8  -5  -2   21.49    4.59   0
   8  -5   2   20.06    3.92   0
  -8  -5  -2   22.96    5.24   0
  -9  -5  -2   19.84    5.89   0
  -9  -5  -2   19.06    6.51   0
  -9   5  -2   17.56    4.31   0
   9  -5   2   17.05    3.97   0
 -10   5  -2   23.26    4.50   0
  10  -5   2   15.77    4.31   0
 -10  -5  -2   18.72    7.19   0
 -10  -5  -2   18.32    7.58   0
 -11   6   2   50.21    4.95   0
  11  -6  -2   35.40    4.70   0
 -10   6   2  106.69    4.91   0
  10  -6  -2   94.73    3.72   0
  -9   6   2    5.25    2.83   0
   9  -6  -2    5.75    3.88   0
  -8   6   2  107.04    4.39   0
   8  -6  -2   92.50    4.24   0
  -7   6   2   25.70    2.92   0
   7  -6  -2   19.79    2.80   0
   6  -6  -2  161.78    4.78   0
  -6   6   2  162.50    4.58   0
   5  -6  -2  121.58    4.29   0
  -5   6   2  117.50    3.29   0
   4   6  -2  393.06   10.99   0
  -4   6   2  413.38    5.60   0
  -4  -6   2  401.93   11.40   0
   4  -6  -2  392.35    5.62   0
  -3  -6   2  542.42    9.34   0
   3   6  -2  551.18    8.73   0
   3  -6  -2  540.38    6.36   0
  -3   6   2  577.40    6.34   0
   2  -6  -2  255.84    5.24   0
  -2   6   2  294.24    5.10   0
   2   6  -2  269.59    6.44   0
  -2  -6   2  271.63    6.09   0
  -1  -6   2  538.67    7.28   0
  -1   6   2  542.76    6.00   0
   1  -6  -2  538.05    6.01   0
   1   6  -2  534.60    7.13   0
   0   6  -2  443.67    6.28   0
   0  -6   2  471.45    6.62   0
   0   6   2  436.97    5.67   0
   0  -6  -2  454.74    6.37   0
  -1   6  -2  203.73    4.17   0
   1   6   2  210.05    4.85   0
  -1  -6  -2  219.95    5.04   0
   1  -6   2  215.64    4.83   0
   2  -6   2   78.81    3.96   0
  -2   6  -2   76.24    3.28   0
  -2  -6  -2   81.43    4.12   0
  -3   6  -2   17.13    2.53   0
   3  -6   2   15.80    2.57   0
  -3  -6  -2   16.58    4.36   0
  -4  -6  -2  101.17    4.62   0
  -4   6  -2   94.87    4.15   0
   4  -6   2   95.82    4.07   0
   5  -6   2   71.20    3.19   0
  -5   6  -2   75.15    3.32   0
  -5  -6  -2   69.69    4.23   0
  -5  -6  -2   69.55    4.87   0
  -6  -6  -2  193.55    6.49   0
   6  -6   2  183.61    3.84   0
  -6   6  -2  192.89    4.66   0
  -6  -6  -2  193.45    6.95   0
  -7  -6  -2  122.13    6.67   0
  -7   6  -2  129.91    4.66   0
  -7  -6  -2  123.32    6.70   0
   7  -6   2  114.07    3.49   0
  -8  -6  -2   55.22    7.66   0
  -8  -6  -2   55.36    6.47   0
   8  -6   2   63.49    4.16   0
  -8   6  -2   49.03    4.30   0
  -9   6  -2   30.29    3.34   0
   9  -6   2   43.33    4.25   0
 -10   6  -2   18.72    3.22   0
  10  -6   2   16.55    3.30   0
  11  -7  -2    3.34    3.11   0
 -11   7   2    0.42    4.75   0
  10  -7  -2    2.58    4.12   0
 -10   7   2    3.53    3.29   0
  -9   7   2    8.65    3.93   0
   9  -7  -2   11.21    3.76   0
   8  -7  -2    4.63    3.80   0
  -8   7   2    1.77    3.87   0
   7  -7  -2   14.26    3.66   0
  -7   7   2   15.11    3.69   0
  -6   7   2    1.14    3.61   0
   6  -7  -2    3.39    3.50   0
   5  -7  -2   59.04    3.91   0
  -5   7   2   59.83    3.78   0
  -4  -7   2    4.35    5.23   0
   4   7  -2    2.69    4.05   0
   4  -7  -2    5.77    3.67   0
  -4   7   2    9.59    3.50   0
   3  -7  -2    4.40    3.67   0
  -3  -7   2    3.12    3.71   0
   3   7  -2    1.15    4.40   0
  -3   7   2    5.89    3.54   0
   2  -7  -2   37.51    3.77   0
  -2   7   2   40.92    3.58   0
   2   7  -2   39.12    3.80   0
  -2  -7   2   37.14    3.96   0
   1  -7  -2    7.02    3.63   0
   1   7  -2   10.80    3.59   0
  -1  -7   2    6.09    3.62   0
  -1   7   2   10.44    3.34   0
   0   7   2  193.90    4.78   0
   0  -7   2  195.35    5.05   0
   0   7  -2  176.80    4.08   0
   0  -7  -2  188.07    4.92   0
   1   7   2   17.16    3.21   0
  -1  -7  -2   14.65    2.63   0
  -1   7  -2   16.75    3.62   0
   1  -7   2   20.71    3.76   0
   2  -7   2   11.51    3.73   0
  -2   7  -2   14.32    3.88   0
   2   7   2   12.27    3.23   0
  -2  -7  -2    8.73    3.43   0
   3  -7   2    2.99    3.60   0
  -3   7  -2    1.84    3.66   0
  -3  -7  -2    4.16    3.52   0
   4  -7   2   11.79    2.70   0
  -4   7  -2    9.71    3.54   0
  -4  -7  -2   11.94    4.11   0
  -5   7  -2   66.30    3.06   0
  -5  -7  -2   74.53    5.35   0
   5  -7   2   70.03    3.89   0
  -6   7  -2   16.43    3.85   0
  -6  -7  -2   20.46    4.96   0
   6  -7   2   17.00    3.79   0
  -6  -7  -2   20.47    4.92   0
   7  -7   2   14.61    3.95   0
  -7  -7  -2   12.52    5.81   0
  -7  -7  -2   13.54    5.64   0
  -7   7  -2   11.11    2.89   0
  -8   7  -2   13.51    4.25   0
   8  -7   2    9.47    3.94   0
   9  -7   2   -2.05    3.02   0
  -9   7  -2   -1.52    3.07   0
  10  -7   2    1.14    4.68   0
 -10   7  -2    5.82    4.67   0
  10  -8  -2   67.90    3.51   0
 -10   8   2   74.30    4.94   0
  -9   8   2   32.67    4.37   0
   9  -8  -2   30.89    3.17   0
   8  -8  -2   11.02    2.72   0
  -8   8   2   11.18    2.82   0
   7  -8  -2   21.30    3.92   0
  -7   8   2   22.20    3.95   0
  -6   8   2   50.04    2.81   0
   6  -8  -2   52.56    3.94   0
   5  -8  -2   37.32    3.95   0
  -5   8   2   53.03    3.95   0
   4   8  -2  132.25    5.61   0
   4  -8  -2  127.97    3.58   0
  -4   8   2  130.70    3.58   0
  -4  -8   2  138.33    6.21   0
   3  -8  -2  147.59    4.69   0
   3   8  -2  140.67    4.82   0
  -3   8   2  132.02    3.67   0
  -3  -8   2  139.41    5.22   0
  -2  -8   2   88.03    4.45   0
   2  -8  -2   81.06    3.39   0
   2   8  -2   87.41    4.26   0
  -2   8   2   89.74    3.88   0
  -1  -8   2  171.04    5.00   0
   1  -8  -2  161.18    4.50   0
  -1   8   2  154.07    4.29   0
   1   8  -2  159.91    4.76   0
   0  -8  -2  287.58    5.34   0
   0   8  -2  292.14    5.24   0
   0   8   2  274.86    4.44   0
   0  -8   2  283.86    5.39   0
  -1  -8  -2   20.64    3.58   0
   1   8   2   18.63    3.39   0
  -1   8  -2   18.74    3.37   0
   1  -8   2   14.63    2.39   0
   2  -8   2  106.80    4.38   0
  -2   8  -2   98.94    3.53   0
   2   8   2  112.72    4.23   0
  -2  -8  -2  108.97    4.46   0
   3  -8   2   84.87    4.17   0
  -3  -8  -2   80.57    4.37   0
  -3   8  -2   81.73    4.23   0
   4  -8   2   30.03    2.68   0
  -4   8  -2   30.44    3.63   0
  -4  -8  -2   29.80    4.84   0
   5  -8   2  223.27    4.95   0
  -5  -8  -2  215.39    6.31   0
  -5   8  -2  220.58    4.91   0
  -6  -8  -2   36.04    5.92   0
  -6   8  -2   35.33    4.29   0
  -6  -8  -2   34.47    5.28   0
   6  -8   2   34.58    4.28   0
  -7   8  -2   71.57    3.25   0
  -7  -8  -2   69.76    9.61   0
  -7  -8  -2   68.63   10.18   0
   7  -8   2   68.15    4.30   0
  -8   8  -2   51.32    4.45   0
   8  -8   2   60.54    4.54   0
   9  -8   2   14.12    4.44   0
  -9   8  -2    9.87    4.59   0
  10  -9  -2    2.06    4.65   0
 -10   9   2    2.22    4.89   0
  -9   9   2   14.65    4.43   0
   9  -9  -2    4.46    4.36   0
   8  -9  -2    5.80    4.05   0
  -8   9   2    2.32    4.17   0
  -7   9   2    5.44    3.90   0
   7  -9  -2    6.56    3.85   0
  -6   9   2   49.88    4.09   0
   6  -9  -2   44.00    4.21   0
   5  -9  -2   40.02    3.81   0
  -5  -9   2   36.82    6.76   0
  -5   9   2   35.20    3.75   0
  -4   9   2   70.86    3.66   0
   4  -9  -2   56.09    3.14   0
  -4  -9   2   66.70    5.50   0
   4   9  -2   60.74    5.22   0
  -3   9   2   62.41    3.83   0
  -3  -9   2   68.13    5.24   0
   3  -9  -2   59.17    4.03   0
   3   9  -2   63.99    4.30   0
  -2  -9   2   69.29    4.58   0
  -2   9   2   69.15    2.85   0
   2   9  -2   75.11    4.13   0
   2  -9  -2   71.70    4.19   0
  -1  -9   2    1.25    3.77   0
   1   9  -2    0.91    3.43   0
   1  -9  -2    1.35    3.42   0
  -1   9   2    1.42    3.22   0
   0  -9   2   -2.43    3.61   0
   0   9   2    3.39    3.40   0
   0  -9  -2    6.15    3.56   0
   0   9  -2   -0.63    2.47   0
   1   9   2   14.40    3.58   0
  -1  -9  -2   12.78    3.77   0
  -1   9  -2   10.09    3.49   0
   1  -9   2   11.51    3.58   0
  -2  -9  -2  229.22    5.39   0
   2   9   2  223.52    5.08   0
  -2   9  -2  232.73    4.78   0
   2  -9   2  240.42    5.14   0
  -3  -9  -2   10.04    4.53   0
   3  -9   2   12.83    2.72   0
  -3   9  -2   11.33    3.62   0
  -4  -9  -2   18.27    4.15   0
  -4   9  -2   22.74    2.69   0
   4  -9   2   17.52    3.80   0
   5  -9   2    7.07    4.16   0
  -5  -9  -2    8.43    4.91   0
  -5   9  -2   11.02    3.01   0
  -6  -9  -2    4.34    5.25   0
   6  -9   2    7.32    4.05   0
  -6  -9  -2    7.36    5.75   0
  -6   9  -2   14.77    3.92   0
  -7   9  -2   10.76    4.15   0
   7  -9   2    8.59    4.21   0
   8  -9   2   -2.02    3.02   0
  -8   9  -2   -1.83    4.35   0
  -9  10   2   29.68    3.51   0
   9 -10  -2   25.71    4.63   0
  -8  10   2   33.20    4.50   0
   8 -10  -2   34.79    4.48   0
  -7  10   2   44.36    4.35   0
   7 -10  -2   42.26    4.41   0
  -6  10   2  138.99    3.59   0
   6 -10  -2  135.29    3.76   0
  -5 -10   2   50.54    6.93   0
   5 -10  -2   53.87    4.16   0
  -5  10   2   52.66    3.01   0
   4  10  -2    9.03    3.69   0
  -4  10   2    8.96    2.75   0
   4 -10  -2   14.69    3.89   0
  -4 -10   2   10.74    5.23   0
  -3  10   2   92.14    3.21   0
  -3 -10   2   99.09    5.73   0
   3  10  -2   96.20    4.71   0
   3 -10  -2   96.95    4.19   0
   2 -10  -2    0.72    2.47   0
  -2  10   2    0.67    3.43   0
   2  10  -2    4.66    3.44   0
  -2 -10   2    0.85    3.63   0
  -1 -10   2  262.49    4.74   0
   1 -10  -2  275.05    5.37   0
  -1  10   2  269.53    5.08   0
   1  10  -2  275.61    5.22   0
   0  10   2   49.16    3.64   0
   0 -10  -2   50.29    4.21   0
   0 -10   2   60.20    4.21   0
   0  10  -2   44.04    3.89   0
   1  10   2   71.98    3.05   0
   1 -10   2   85.12    4.38   0
  -1 -10  -2   81.55    4.34   0
  -1  10  -2   82.28    4.11   0
  -2 -10  -2  176.40    5.11   0
   2  10   2  185.79    4.95   0
  -2  10  -2  185.58    4.67   0
   2 -10   2  188.56    3.99   0
   3 -10   2   94.40    3.43   0
  -3 -10  -2   91.45    4.95   0
  -3  10  -2   92.43    4.36   0
  -4 -10  -2   36.87    4.39   0
   4 -10   2   37.29    3.23   0
  -4  10  -2   39.46    3.98   0
  -5 -10  -2   28.09    5.62   0
  -5  10  -2   27.72    4.07   0
   5 -10   2   29.21    4.22   0
  -6 -10  -2    3.71    5.92   0
  -6  10  -2    4.83    2.87   0
   6 -10   2    2.66    2.92   0
  -6 -10  -2    4.21    6.19   0
   7 -10   2    8.32    4.60   0
  -7  10  -2    5.68    4.61   0
   8 -11  -2    5.65    3.27   0
  -8  11   2    7.08    4.70   0
  -7  11   2    8.38    4.40   0
   7 -11  -2   -0.54    4.48   0
   6 -11  -2    5.41    4.09   0
  -6  11   2   10.31    2.92   0
  -5  11   2    6.46    3.87   0
  -5 -11   2    8.79    5.93   0
   5 -11  -2   10.02    4.13   0
   4  11  -2    1.38    4.68   0
   4 -11  -2    4.05    3.96   0
  -4  11   2    2.60    2.65   0
  -4 -11   2    1.07    5.31   0
   3  11  -2    5.37    4.40   0
  -3 -11   2    5.70    4.22   0
  -3  11   2    5.63    3.80   0
   3 -11  -2    2.59    2.72   0
   2 -11  -2    7.78    3.76   0
   2  11  -2    8.21    3.63   0
  -2 -11   2    5.69    4.03   0
  -2  11   2    8.66    2.54   0
   1  11  -2    3.40    3.66   0
   1 -11  -2    2.69    3.82   0
  -1 -11   2    5.53    4.01   0
  -1  11   2    1.51    3.64   0
   0  11  -2    1.52    3.73   0
   0  11   2   -0.34    2.51   0
   0 -11  -2    2.87    3.86   0
   0 -11   2    6.09    3.94   0
   1  11   2    2.10    2.53   0
  -1  11  -2    2.44    3.69   0
   1 -11   2    2.59    3.96   0
  -1 -11  -2    3.74    3.97   0
  -2 -11  -2   13.34    4.17   0
   2 -11   2   12.56    3.00   0
  -2  11  -2   13.94    2.97   0
   2  11   2   16.25    3.95   0
  -3  11  -2    3.08    2.96   0
   3 -11   2    9.23    4.02   0
  -3 -11  -2    4.27    4.30   0
   4 -11   2   23.72    4.26   0
  -4 -11  -2   24.51    4.46   0
  -4  11  -2   28.20    3.98   0
  -5  11  -2    3.49    4.20   0
  -5 -11  -2    6.06    5.56   0
   5 -11   2    2.90    2.98   0
  -6 -11  -2    3.18    7.10   0
   6 -11   2    3.27    4.43   0
  -6  11  -2    4.20    4.47   0
  -6 -11  -2    2.78    7.36   0
  -6  12   2   12.33    4.37   0
   6 -12  -2    7.19    3.28   0
  -5  12   2   49.86    4.43   0
   5 -12  -2   53.57    4.56   0
  -5 -12   2   52.84    7.80   0
  -4 -12   2   23.11    5.56   0
   4  12  -2   19.40    4.38   0
   4 -12  -2   16.31    4.23   0
  -4  12   2   16.54    4.17   0
   3  12  -2  104.27    4.98   0
  -3 -12   2  115.26    5.48   0
  -3  12   2  103.57    4.64   0
   3 -12  -2  107.74    4.68   0
  -2  12   2  112.62    4.76   0
   2  12  -2  109.82    4.62   0
  -2 -12   2  115.68    5.08   0
   2 -12  -2  112.52    3.77   0
  -1 -12   2   63.24    4.65   0
   1  12  -2   58.11    4.45   0
  -1  12   2   59.71    4.02   0
   1 -12  -2   63.20    3.38   0
   0 -12   2   34.64    4.39   0
   0  12   2   36.32    4.07   0
   0 -12  -2   34.45    4.36   0
   0  12  -2   32.76    4.13   0
   1  12   2   55.19    4.33   0
  -1  12  -2   57.07    4.27   0
   1 -12   2   55.66    4.56   0
  -1 -12  -2   53.64    4.52   0
  -2 -12  -2    2.04    4.13   0
   2 -12   2    4.29    4.34   0
  -2  12  -2   -0.48    2.86   0
   2  12   2    0.96    2.75   0
   3 -12   2   26.93    3.36   0
  -3 -12  -2   29.22    4.45   0
  -3  12  -2   32.57    4.32   0
   4 -12   2   11.43    3.12   0
  -4 -12  -2   12.88    4.68   0
  -4  12  -2   17.38    3.00   0
  -5  12  -2   17.98    3.35   0
  -5 -12  -2   21.15    6.18   0
   5 -12   2   13.91    3.42   0
  -5  13   2    4.44    4.47   0
  -4 -13   2    8.71    5.92   0
  -4  13   2    9.96    4.34   0
   4  13  -2    7.64    5.55   0
   4 -13  -2   14.63    4.66   0
  -3  13   2    2.36    4.47   0
   3  13  -2   -0.21    4.25   0
  -3 -13   2    3.69    4.49   0
   3 -13  -2    1.10    4.44   0
   2  13  -2    1.44    4.12   0
  -2  13   2    1.13    4.18   0
  -2 -13   2    1.03    4.47   0
   2 -13  -2   -1.89    4.31   0
  -1  13   2    3.02    4.22   0
   1  13  -2    4.36    4.26   0
   1 -13  -2    2.44    4.39   0
  -1 -13   2   -0.44    4.55   0
   0  13   2   16.51    4.27   0
   0 -13  -2    5.45    4.54   0
   0 -13   2   13.20    3.13   0
   0  13  -2   11.21    4.22   0
   1 -13   2    0.91    4.49   0
  -1  13  -2    4.51    4.35   0
   1  13   2   -0.25    4.19   0
  -1 -13  -2    2.98    4.48   0
   2  13   2    1.64    4.17   0
  -2  13  -2   -0.69    4.33   0
  -2 -13  -2    5.02    5.53   0
   2 -13   2   -2.72    4.49   0
   3 -13   2    2.91    4.83   0
  -3  13  -2    1.29    4.39   0
  -3 -13  -2    3.38    5.18   0
  13  -1  -3    5.01    4.67   0
 -13  -1   3    6.63    5.57   0
 -13   1   3    7.26    4.85   0
  12   1  -3    5.54    3.95   0
  12  -1  -3    5.06    4.14   0
 -12  -1   3    5.70    4.38   0
 -12   1   3    6.36    5.21   0
  11   1  -3  119.43    5.86   0
 -11  -1   3  111.50    5.99   0
 -11   1   3  111.41    5.13   0
  11  -1  -3  114.57    4.81   0
 -10   1   3   96.42    4.32   0
  10   1  -3   94.68    4.86   0
  10  -1  -3   87.94    4.20   0
 -10  -1   3   91.19    5.65   0
  -9  -1   3   27.65    4.57   0
  -9   1   3   34.15    3.97   0
   9   1  -3   32.66    4.46   0
   9  -1  -3   27.58    3.82   0
   8   1  -3   52.22    4.70   0
   8  -1  -3   53.13    3.83   0
  -8  -1   3   52.83    4.73   0
  -8   1   3   55.62    3.99   0
   7  -1  -3   33.62    3.72   0
   7   1  -3   35.07    3.81   0
  -7   1   3   39.82    3.72   0
  -7  -1   3   40.85    4.31   0
  -6  -1   3  482.05    8.20   0
   6  -1  -3  453.08    6.70   0
  -6   1   3  462.68    6.19   0
   6   1  -3  482.83    7.97   0
  -5  -1   3  534.23    8.74   0
  -5   1   3  593.88    7.43   0
   5  -1  -3  523.90    6.84   0
   5   1  -3  563.58    9.15   0
  -4   1   3 4531.62   19.53   0
   4   1  -3 4675.38   25.79   0
  -4  -1   3 4347.56   24.96   0
   4  -1  -3 4273.99   19.19   0
   3   1  -3  242.82    6.74   0
  -3   1   3  224.94    5.12   0
   3  -1  -3  235.83    5.79   0
  -2   1   3 1433.77   11.97   0
   2  -1  -3 1450.79   12.25   0
   1  -1  -3  435.41    7.02   0
   0   1  -3   35.13    4.14   0
   1  -1   3 1658.08   11.91   0
  -1   1  -3 1669.41   12.43   0
  -2   1  -3   20.71    2.67   0
  -2  -1  -3   20.47    2.63   0
   2  -1   3   26.17    2.60   0
  -3   1  -3    9.43    2.57   0
  -3  -1  -3   13.15    3.52   0
   3  -1   3   12.75    2.41   0
  -4   1  -3  523.09    6.51   0
   4  -1   3  501.80    6.35   0
  -4  -1  -3  526.34    6.82   0
   5  -1   3  606.14    6.29   0
  -5  -1  -3  616.53    7.24   0
  -5   1  -3  621.07    6.97   0
  -6   1  -3  333.03    5.42   0
   6  -1   3  324.25    4.66   0
  -6  -1  -3  330.39    6.01   0
  -7  -1  -3  246.54    5.34   0
  -7   1  -3  233.30    4.30   0
   7  -1   3  255.50    4.97   0
  -8   1  -3   18.44    4.03   0
  -8  -1  -3   16.92    3.77   0
  -9   1  -3   54.29    4.41   0
  -9  -1  -3   51.21    4.52   0
 -10   1  -3   -2.48    3.17   0
 -10  -1  -3   -0.74    4.42   0
 -11   1  -3    0.78    4.77   0
 -11  -1  -3    5.68    6.02   0
  13  -2  -3    1.49    4.55   0
 -13   2   3   -1.16    4.97   0
  12  -2  -3    1.02    3.98   0
 -12  -2   3   -0.09    5.99   0
 -12   2   3   -1.55    4.45   0
  11  -2  -3    6.67    3.94   0
 -11  -2   3    5.52    5.05   0
 -11   2   3    4.06    4.20   0
  10  -2  -3   -0.44    2.66   0
 -10  -2   3    2.06    4.22   0
 -10   2   3   -1.75    3.75   0
  10   2  -3    1.45    5.05   0
   9   2  -3   21.43    4.60   0
  -9  -2   3   18.79    4.58   0
  -9   2   3   15.31    3.77   0
   9  -2  -3   16.19    3.67   0
   8  -2  -3    5.52    3.46   0
  -8   2   3    4.73    3.67   0
   8   2  -3    3.27    4.12   0
  -8  -2   3    4.81    4.10   0
   7   2  -3   -0.48    4.51   0
  -7   2   3    1.34    3.42   0
  -7  -2   3    0.45    3.65   0
   7  -2  -3   -0.60    2.54   0
  -6  -2   3   10.04    4.51   0
   6  -2  -3    7.25    3.52   0
  -6   2   3    7.82    3.38   0
   6   2  -3    8.69    4.78   0
   5  -2  -3   53.17    4.05   0
   5   2  -3   58.98    5.77   0
  -5   2   3   56.39    3.19   0
  -4   2   3 1095.68    9.38   0
   4   2  -3 1141.05   16.12   0
   4  -2  -3 1104.09    9.45   0
  -3   2   3  202.46    4.60   0
   3  -2  -3  208.11    4.71   0
  -2   2   3  425.91    6.49   0
   2  -2  -3  430.71    6.54   0
   2   2  -3  412.40    8.25   0
  -1   2   3  328.66    6.43   0
   1   2  -3  340.21    7.03   0
   1  -2  -3  322.72    5.88   0
   0  -2  -3   14.66    3.64   0
   0   2  -3   10.09    3.84   0
   0  -2   3   11.84    3.87   0
  -1   2  -3    2.95    2.76   0
   1  -2   3    5.48    3.70   0
  -2   2  -3   18.29    2.83   0
   2  -2   3   14.67    2.79   0
   3  -2   3  260.09    5.20   0
  -3  -2  -3  242.12    5.27   0
  -3   2  -3  261.51    5.23   0
   4  -2   3   11.66    2.46   0
  -4  -2  -3   12.36    3.24   0
  -4   2  -3   11.43    2.53   0
  -5   2  -3   -0.96    2.44   0
   5  -2   3   -1.78    3.30   0
  -5  -2  -3   -2.28    3.55   0
  -6   2  -3    5.99    3.35   0
  -6  -2  -3   10.69    3.64   0
   6  -2   3    7.95    2.33   0
   7  -2   3    1.16    3.38   0
  -7   2  -3    0.99    3.70   0
  -7  -2  -3    0.96    3.70   0
  -8  -2  -3   10.20    3.97   0
  -8   2  -3   14.90    3.82   0
   8  -2   3   12.59    3.59   0
  -9   2  -3    2.70    2.84   0
  -9  -2  -3    0.50    3.99   0
   9  -2   3    2.06    3.65   0
 -10  -2  -3    3.82    5.69   0
 -10   2  -3    3.69    4.20   0
 -11   2  -3   -7.87    4.98   0
 -11  -2  -3    0.17    5.08   0
 -12   3   3    5.32    4.53   0
  12  -3  -3    1.84    4.14   0
  11  -3  -3   42.19    4.29   0
 -11   3   3   47.31    4.58   0
 -10   3   3  355.65    5.96   0
  10  -3  -3  348.62    5.78   0
   9  -3  -3  516.05    6.31   0
  -9   3   3  517.15    6.62   0
  -8   3   3  240.02    4.68   0
   8  -3  -3  223.00    4.88   0
   7  -3  -3  131.47    4.41   0
  -7   3   3  139.92    4.40   0
  -6   3   3  468.76    6.02   0
   6  -3  -3  460.88    6.05   0
   5  -3  -3  323.19    5.54   0
  -5   3   3  327.20    4.93   0
   4   3  -3   35.32    6.35   0
  -4   3   3   41.47    3.74   0
   4   3  -3   39.02    6.60   0
   4  -3  -3   35.36    3.76   0
   3   3  -3  232.80    7.70   0
   3  -3  -3  233.46    4.56   0
  -3   3   3  235.73    5.03   0
  -2   3   3   17.27    2.62   0
   2   3  -3   21.10    3.84   0
   2  -3  -3   19.00    2.72   0
   1   3  -3  443.17    7.59   0
  -1   3   3  464.20    6.72   0
  -1  -3   3  474.38    7.54   0
   1  -3  -3  475.24    6.76   0
   0   3   3 2280.51   13.54   0
   0  -3   3 2168.94   13.38   0
   0  -3  -3 2301.45   13.84   0
   0   3  -3 2122.13   13.58   0
   1  -3   3   86.20    3.41   0
  -1  -3  -3   90.89    4.15   0
  -1   3  -3   88.84    4.21   0
   2  -3   3  860.02    8.01   0
  -2  -3  -3  808.32    8.77   0
  -2   3  -3  798.06    7.42   0
   3  -3   3  175.55    4.65   0
  -3   3  -3  159.94    4.63   0
  -4  -3  -3   41.98    3.59   0
   4  -3   3   41.04    3.75   0
  -4   3  -3   41.01    2.93   0
   5  -3   3  134.69    4.21   0
  -5  -3  -3  137.02    4.86   0
  -5   3  -3  142.56    4.36   0
  -6   3  -3   30.54    3.79   0
   6  -3   3   38.01    2.91   0
  -6  -3  -3   30.80    3.90   0
  -7   3  -3  138.20    3.55   0
   7  -3   3  143.47    4.33   0
  -7  -3  -3  144.41    4.95   0
  -8   3  -3   64.41    4.30   0
  -8  -3  -3   53.04    5.20   0
   8  -3   3   55.59    3.92   0
  -9  -3  -3   36.85    4.71   0
  -9   3  -3   41.17    4.44   0
   9  -3   3   42.16    4.22   0
 -10   3  -3   18.94    4.67   0
 -10  -3  -3   17.07    4.67   0
  10  -3   3   16.80    3.19   0
  12  -4  -3   -2.29    4.19   0
 -12   4   3    6.23    4.41   0
  11  -4  -3   -0.69    2.72   0
 -11   4   3    5.59    4.04   0
 -10   4   3    3.73    2.92   0
  10  -4  -3    5.68    2.69   0
  -9   4   3    3.06    2.76   0
   9  -4  -3   13.15    3.55   0
   8  -4  -3  271.49    4.99   0
  -8   4   3  273.14    5.04   0
  -7   4   3  450.17    5.92   0
   7  -4  -3  427.12    5.67   0
  -6   4   3    5.78    3.41   0
   6  -4  -3    7.49    3.51   0
   5  -4  -3    3.87    2.49   0
  -5   4   3   -0.83    3.26   0
  -4   4   3    8.15    3.60   0
   4  -4  -3    4.94    2.50   0
   4   4  -3    4.43    6.33   0
   3   4  -3  316.68    7.97   0
  -3   4   3  314.17    4.91   0
   3  -4  -3  334.95    5.73   0
  -2   4   3  339.34    5.12   0
  -2  -4   3  339.13    7.07   0
   2  -4  -3  342.47    5.82   0
   2   4  -3  343.76    6.95   0
  -1  -4   3   60.71    3.33   0
  -1   4   3   68.87    3.83   0
   1  -4  -3   57.78    4.08   0
   1   4  -3   66.76    4.13   0
   0  -4  -3   91.39    4.24   0
   0   4   3   93.64    4.28   0
   0   4  -3   89.69    4.62   0
   0  -4   3   97.02    4.47   0
  -1  -4  -3    4.94    3.33   0
  -1   4  -3    6.52    2.63   0
   1  -4   3    5.75    3.58   0
   2  -4   3    3.38    2.56   0
  -2   4  -3    0.82    3.56   0
  -2  -4  -3    2.35    3.03   0
  -3   4  -3   58.74    3.09   0
   3  -4   3   60.00    3.94   0
  -3  -4  -3   57.49    3.62   0
  -4  -4  -3  178.47    4.20   0
  -4  -4  -3  172.14    4.90   0
  -4   4  -3  168.96    3.68   0
   4  -4   3  170.81    4.46   0
  -5   4  -3   11.71    2.70   0
  -5  -4  -3   10.12    3.53   0
   5  -4   3    9.99    2.61   0
   6  -4   3    5.93    3.56   0
  -6   4  -3    7.37    2.68   0
  -6  -4  -3    4.97    3.48   0
  -7  -4  -3    1.24    3.90   0
  -7   4  -3    3.60    3.66   0
   7  -4   3    2.40    3.48   0
  -8  -4  -3   13.96    5.18   0
   8  -4   3   13.44    3.66   0
  -8   4  -3   18.56    3.82   0
  -9   4  -3   18.42    4.26   0
   9  -4   3   13.89    4.16   0
  -9  -4  -3   10.34    5.54   0
 -10   4  -3   11.03    3.33   0
 -10  -4  -3    6.68    5.88   0
  10  -4   3    3.50    4.45   0
 -12   5   3   -1.00    4.93   0
  12  -5  -3    4.21    4.40   0
  11  -5  -3   56.22    3.24   0
 -11   5   3   55.47    4.67   0
 -10   5   3   96.88    4.82   0
  10  -5  -3   77.62    4.57   0
  -9   5   3  245.51    5.11   0
   9  -5  -3  242.87    4.87   0
   8  -5  -3  109.98    4.32   0
  -8   5   3  107.43    3.34   0
  -7   5   3   17.12    2.57   0
   7  -5  -3   12.02    3.86   0
   6  -5  -3  419.71    5.80   0
  -6   5   3  441.48    5.90   0
   5  -5  -3  308.56    5.24   0
  -5   5   3  298.22    5.16   0
   4   5  -3  751.43   14.67   0
  -4   5   3  737.59    6.99   0
   4  -5  -3  730.50    6.56   0
  -3   5   3    3.26    3.38   0
   3   5  -3    4.32    3.95   0
  -3  -5   3    4.99    3.73   0
   3  -5  -3    9.51    3.41   0
   2   5  -3  272.78    5.93   0
  -2   5   3  288.60    5.06   0
  -2  -5   3  292.78    6.03   0
   2  -5  -3  281.16    4.70   0
   1   5  -3  163.77    4.83   0
  -1   5   3  174.61    4.55   0
   1  -5  -3  161.56    3.89   0
  -1  -5   3  176.36    4.97   0
   0  -5  -3  427.95    6.14   0
   0   5   3  421.52    6.17   0
   0   5  -3  409.04    6.26   0
   0  -5   3  417.01    6.47   0
  -1   5  -3   94.24    4.21   0
   1  -5   3   92.95    3.39   0
  -1  -5  -3  104.68    4.11   0
   2  -5   3   25.26    2.79   0
  -2   5  -3   24.27    2.83   0
  -2  -5  -3   23.57    3.16   0
  -3   5  -3  148.27    3.61   0
   3  -5   3  144.07    4.36   0
  -3  -5  -3  158.39    4.65   0
  -4   5  -3  173.46    4.58   0
   4  -5   3  178.32    4.52   0
  -4  -5  -3  170.74    4.94   0
  -5   5  -3   66.41    3.06   0
  -5  -5  -3   58.97    3.91   0
   5  -5   3   60.66    3.09   0
  -5  -5  -3   59.19    4.02   0
  -6  -5  -3  191.86    6.41   0
  -6   5  -3  191.19    4.78   0
   6  -5   3  197.41    4.48   0
  -6  -5  -3  190.95    6.59   0
  -7   5  -3   88.79    4.28   0
  -7  -5  -3   90.54    5.05   0
   7  -5   3   89.82    4.12   0
  -7  -5  -3   85.49    4.70   0
  -8   5  -3   83.45    4.53   0
   8  -5   3   93.60    4.33   0
  -8  -5  -3   79.03    4.71   0
  -8  -5  -3   77.35    5.78   0
  -9  -5  -3   13.77    5.74   0
  -9   5  -3   14.12    3.05   0
   9  -5   3   12.28    4.00   0
  -9  -5  -3   10.62    5.10   0
 -10   5  -3    6.81    4.67   0
  10  -5   3    4.70    3.22   0
 -10  -5  -3    6.52    6.43   0
 -10  -5  -3    4.68    6.93   0
  11  -6  -3    3.09    4.50   0
 -11   6   3    1.24    4.47   0
 -10   6   3    5.62    4.20   0
  10  -6  -3    4.91    2.96   0
  -9   6   3   13.50    2.97   0
   9  -6  -3   17.40    3.85   0
   8  -6  -3   15.50    2.71   0
  -8   6   3   15.93    3.92   0
   7  -6  -3   57.99    3.99   0
  -7   6   3   60.09    4.03   0
   6  -6  -3  107.09    4.23   0
  -6   6   3  120.13    3.52   0
  -5   6   3    3.08    3.41   0
   5  -6  -3    0.78    2.44   0
   4  -6  -3   28.17    3.64   0
  -4   6   3   23.40    2.51   0
   4   6  -3   25.03    5.07   0
  -3   6   3    5.99    3.26   0
  -3  -6   3    1.88    3.40   0
   3   6  -3    1.27    3.19   0
   3  -6  -3    0.62    3.55   0
   2   6  -3   85.74    4.38   0
   2  -6  -3   88.76    3.95   0
  -2  -6   3   84.25    4.29   0
  -2   6   3   93.82    3.84   0
  -1   6   3  196.20    4.49   0
  -1  -6   3  177.26    4.17   0
   1  -6  -3  186.06    4.60   0
   1   6  -3  169.02    4.19   0
   0  -6  -3    2.96    3.27   0
   0  -6   3    6.43    3.39   0
   0   6   3    5.68    3.13   0
   0   6  -3    7.20    3.45   0
   1  -6   3   28.98    3.58   0
  -1   6  -3   26.26    3.53   0
  -1  -6  -3   31.64    2.56   0
   1   6   3   26.09    2.60   0
  -2   6  -3   -1.15    3.46   0
   2  -6   3   -0.26    3.41   0
  -2  -6  -3    0.02    3.40   0
  -3   6  -3   34.53    2.70   0
  -3  -6  -3   30.57    3.62   0
   3  -6   3   26.65    3.68   0
  -4  -6  -3   37.44    3.63   0
  -4   6  -3   27.63    3.78   0
   4  -6   3   30.77    3.58   0
  -5  -6  -3   21.27    3.57   0
  -5   6  -3   18.43    2.81   0
   5  -6   3   18.77    2.70   0
  -5  -6  -3   20.08    3.64   0
  -6   6  -3   -0.97    3.72   0
  -6  -6  -3    3.15    4.44   0
   6  -6   3    0.77    3.47   0
  -6  -6  -3    1.34    3.42   0
   7  -6   3    0.71    3.67   0
  -7   6  -3    3.32    2.87   0
  -7  -6  -3   -0.04    4.51   0
  -7  -6  -3    3.75    4.88   0
  -8   6  -3    5.03    2.88   0
  -8  -6  -3    2.83    4.92   0
   8  -6   3    7.38    3.78   0
  -8  -6  -3    1.35    5.42   0
  -9   6  -3    2.50    3.12   0
   9  -6   3    0.10    4.22   0
  -9  -6  -3    0.59    6.67   0
  -9  -6  -3    2.52    6.02   0
  10  -6   3    3.82    4.59   0
 -10   6  -3   -1.40    3.50   0
 -10  -6  -3    2.45    8.48   0
  11  -7  -3    3.96    4.55   0
 -11   7   3    7.64    4.53   0
 -10   7   3   20.03    4.43   0
  10  -7  -3   14.18    2.90   0
  -9   7   3    4.41    4.02   0
   9  -7  -3   10.77    3.89   0
   8  -7  -3   26.04    4.00   0
  -8   7   3   26.63    4.02   0
   7  -7  -3   11.07    3.60   0
  -7   7   3   13.62    3.74   0
   6  -7  -3   87.88    3.11   0
  -6   7   3   87.69    3.15   0
  -5   7   3  487.01    5.13   0
   5  -7  -3  480.28    5.87   0
   4  -7  -3  566.79    6.22   0
  -4   7   3  552.03    5.40   0
   4   7  -3  566.14    9.88   0
  -4  -7   3  567.36   10.24   0
   3  -7  -3  480.61    5.47   0
  -3  -7   3  493.55    7.87   0
  -3   7   3  490.43    6.10   0
   3   7  -3  502.64    7.70   0
  -2   7   3  399.31    5.48   0
  -2  -7   3  412.05    6.62   0
   2   7  -3  370.89    6.35   0
   2  -7  -3  379.84    5.05   0
   1   7  -3    9.55    3.49   0
  -1  -7   3    8.28    3.49   0
  -1   7   3   12.80    2.40   0
   1  -7  -3    5.90    3.57   0
   0  -7   3  475.68    6.42   0
   0   7  -3  451.58    5.64   0
   0  -7  -3  480.43    6.33   0
   0   7   3  495.31    6.13   0
   1  -7   3    5.13    3.52   0
  -1   7  -3    5.01    3.49   0
  -1  -7  -3    1.70    3.31   0
   1   7   3    5.00    3.22   0
  -2  -7  -3   82.85    4.16   0
  -2   7  -3   75.11    4.06   0
   2  -7   3   76.84    3.22   0
   3  -7   3  106.25    4.41   0
  -3  -7  -3  107.70    4.42   0
  -3   7  -3   99.72    4.46   0
  -4   7  -3  160.45    3.64   0
   4  -7   3  152.67    3.70   0
  -4  -7  -3  154.90    5.77   0
   5  -7   3  205.90    4.13   0
  -5   7  -3  210.64    3.84   0
  -5  -7  -3  214.23    5.94   0
  -6   7  -3  102.24    3.60   0
  -6  -7  -3  104.70    5.89   0
   6  -7   3  110.18    4.61   0
  -6  -7  -3  104.43    6.12   0
  -7   7  -3   89.59    4.39   0
  -7  -7  -3   79.99    6.14   0
  -7  -7  -3   78.64    5.95   0
   7  -7   3   84.77    4.26   0
   8  -7   3   36.54    4.30   0
  -8  -7  -3   32.03    6.68   0
  -8  -7  -3   34.97    6.40   0
  -8   7  -3   31.13    3.21   0
   9  -7   3    7.77    4.37   0
  -9   7  -3    7.56    3.01   0
 -10   8   3    1.09    4.31   0
  10  -8  -3    6.49    4.31   0
  -9   8   3    1.76    4.18   0
   9  -8  -3    3.11    4.11   0
  -8   8   3   20.21    3.98   0
   8  -8  -3   17.90    3.83   0
   7  -8  -3    1.41    3.72   0
  -7   8   3    5.80    3.83   0
   6  -8  -3   11.65    3.86   0
  -6   8   3    5.18    2.63   0
   5  -8  -3    7.54    3.65   0
  -5   8   3   12.08    2.49   0
   4   8  -3   43.02    4.48   0
  -4   8   3   46.20    3.80   0
   4  -8  -3   36.90    3.95   0
  -4  -8   3   41.01    4.81   0
   3  -8  -3   88.14    4.33   0
  -3   8   3   78.65    3.21   0
   3   8  -3   86.17    4.95   0
  -3  -8   3   84.96    4.54   0
   2  -8  -3    1.96    2.55   0
  -2   8   3    2.80    2.36   0
  -2  -8   3    0.31    3.52   0
   2   8  -3    0.75    3.35   0
  -1   8   3    0.76    2.06   0
   1   8  -3   -0.70    3.60   0
  -1  -8   3    5.81    3.66   0
   1  -8  -3   -3.75    3.31   0
   0   8  -3  145.46    4.38   0
   0   8   3  152.72    4.29   0
   0  -8   3  155.46    4.69   0
   0  -8  -3  149.91    3.72   0
  -1   8  -3    2.29    3.52   0
   1  -8   3    4.22    3.32   0
  -1  -8  -3    2.99    3.31   0
   1   8   3    0.79    3.33   0
  -2   8  -3   10.47    2.56   0
  -2  -8  -3   10.80    3.53   0
   2  -8   3   14.39    3.63   0
  -3   8  -3    8.82    3.76   0
   3  -8   3    5.10    3.72   0
  -3  -8  -3    4.16    3.57   0
  -4   8  -3    9.38    2.68   0
   4  -8   3   14.91    3.63   0
  -4  -8  -3    9.54    3.67   0
  -5  -8  -3    2.68    4.81   0
  -5   8  -3    3.82    3.82   0
   5  -8   3    4.94    2.75   0
  -6  -8  -3    1.41    4.74   0
  -6   8  -3   -3.08    3.80   0
   6  -8   3    2.18    3.82   0
  -6  -8  -3    1.81    4.83   0
  -7   8  -3   -2.30    4.08   0
  -7  -8  -3    1.82    5.11   0
   7  -8   3   -0.42    2.89   0
  -7  -8  -3    1.24    5.24   0
  -8  -8  -3    3.85   10.40   0
  -8  -8  -3    4.64   10.09   0
  -8   8  -3    2.97    3.05   0
   8  -8   3    3.64    3.19   0
  -9   8  -3    4.00    4.50   0
 -10   9   3   28.66    4.71   0
  10  -9  -3   19.95    3.42   0
  -9   9   3   73.82    4.61   0
   9  -9  -3   64.96    3.43   0
  -8   9   3   65.88    4.50   0
   8  -9  -3   63.81    4.36   0
   7  -9  -3   47.16    4.01   0
  -7   9   3   41.60    4.08   0
   6  -9  -3  129.75    3.54   0
  -6   9   3  135.83    4.55   0
   5  -9  -3   59.42    4.14   0
  -5   9   3   74.94    3.99   0
   5   9  -3   62.99    6.91   0
   4  -9  -3   46.32    3.71   0
   4   9  -3   43.81    4.04   0
  -4   9   3   45.12    2.65   0
  -4  -9   3   48.79    5.29   0
  -3  -9   3   99.85    4.82   0
   3  -9  -3   86.09    4.32   0
  -3   9   3   87.25    3.24   0
   3   9  -3   97.41    4.53   0
  -2   9   3   24.07    2.44   0
   2  -9  -3   18.50    2.55   0
  -2  -9   3   25.16    3.98   0
   2   9  -3   23.28    3.78   0
   1  -9  -3   45.08    3.86   0
  -1  -9   3   45.45    4.03   0
  -1   9   3   42.36    3.51   0
   1   9  -3   44.78    3.87   0
   0   9   3  330.03    5.21   0
   0  -9   3  338.40    5.64   0
   0   9  -3  303.32    4.62   0
   0  -9  -3  310.41    4.81   0
   1   9   3   54.53    2.91   0
   1  -9   3   53.67    4.04   0
  -1   9  -3   64.86    4.03   0
  -1  -9  -3   58.00    3.97   0
   2  -9   3  233.38    4.11   0
  -2  -9  -3  235.44    5.31   0
  -2   9  -3  243.36    4.77   0
   3  -9   3  184.81    4.81   0
  -3   9  -3  160.58    3.71   0
  -3  -9  -3  182.28    5.75   0
   4  -9   3   12.61    4.08   0
  -4  -9  -3    5.64    3.85   0
  -4   9  -3    6.83    3.02   0
   5  -9   3   67.40    3.12   0
  -5  -9  -3   63.42    4.70   0
  -5   9  -3   60.94    4.21   0
  -6  -9  -3   11.95    5.10   0
   6  -9   3    7.38    4.14   0
  -6   9  -3   12.30    2.92   0
  -6  -9  -3   11.64    5.38   0
   7  -9   3   17.28    3.08   0
  -7  -9  -3   17.38    7.38   0
  -7   9  -3   15.84    3.13   0
  -7  -9  -3   16.47    6.97   0
   8  -9   3   18.32    4.61   0
  -8   9  -3   15.50    4.69   0
  -9  10   3    1.67    3.12   0
   9 -10  -3    2.10    3.11   0
  -8  10   3    5.91    2.94   0
   8 -10  -3    5.31    4.28   0
   7 -10  -3    2.24    2.82   0
  -7  10   3   -0.57    2.96   0
  -6  10   3   -2.10    3.72   0
   6 -10  -3    2.99    3.91   0
   5  10  -3    1.08    5.23   0
  -5  10   3    0.71    3.76   0
   5 -10  -3    1.31    2.73   0
   4  10  -3    6.80    4.01   0
  -4  10   3    7.14    3.79   0
   4 -10  -3    8.26    2.78   0
  -4 -10   3    7.18    4.17   0
   3 -10  -3   80.79    4.11   0
  -3  10   3   76.77    4.06   0
   3  10  -3   74.10    4.38   0
  -3 -10   3   73.42    4.80   0
  -2  10   3    5.13    2.53   0
   2  10  -3    8.13    3.41   0
  -2 -10   3    4.63    3.51   0
   2 -10  -3    6.74    3.69   0
   1 -10  -3    0.40    2.39   0
  -1 -10   3   -3.31    3.77   0
   1  10  -3    1.52    3.41   0
  -1  10   3    1.49    3.48   0
   0 -10  -3   28.24    3.99   0
   0 -10   3   30.08    4.18   0
   0  10   3   33.19    3.77   0
   0  10  -3   29.99    3.88   0
  -1 -10  -3    1.83    3.74   0
  -1  10  -3    5.06    3.48   0
   1 -10   3   -0.73    3.73   0
   1  10   3    0.08    3.57   0
  -2 -10  -3    4.95    3.72   0
   2 -10   3   -4.58    3.68   0
  -2  10  -3   -0.20    3.53   0
  -3 -10  -3   -0.14    3.99   0
  -3  10  -3    4.50    2.77   0
   3 -10   3    4.59    2.87   0
  -4 -10  -3   31.74    4.40   0
   4 -10   3   29.41    2.99   0
  -4  10  -3   32.13    2.96   0
   5 -10   3    4.76    2.90   0
  -5 -10  -3    2.40    5.37   0
  -5  10  -3    3.39    2.90   0
  -6 -10  -3    1.96    6.21   0
  -6 -10  -3    2.20    6.52   0
   6 -10   3   -0.98    4.25   0
  -6  10  -3    5.51    4.26   0
   7 -10   3    1.68    3.17   0
  -7  10  -3    0.89    4.73   0
  -8  11   3   49.96    5.00   0
   8 -11  -3   60.26    4.95   0
  -7  11   3   53.96    4.74   0
   7 -11  -3   52.27    4.65   0
  -6  11   3   64.88    3.23   0
   6 -11  -3   66.29    3.36   0
   5 -11  -3   25.89    3.11   0
   5  11  -3   24.54    5.92   0
  -5  11   3   24.17    2.95   0
   4  11  -3   20.85    4.99   0
   4 -11  -3   14.65    2.84   0
  -4  11   3   18.15    3.68   0
  -4 -11   3   17.10    5.45   0
  -3 -11   3   10.46    4.99   0
   3 -11  -3   13.87    3.96   0
  -3  11   3    9.97    3.77   0
   3  11  -3    8.26    3.75   0
  -2  11   3   36.93    3.82   0
   2 -11  -3   41.73    4.00   0
   2  11  -3   34.71    4.02   0
  -2 -11   3   40.55    4.42   0
   1  11  -3   15.56    3.69   0
   1 -11  -3    8.15    3.93   0
  -1  11   3   11.39    3.70   0
  -1 -11   3   16.73    4.18   0
   0 -11  -3   19.73    2.87   0
   0  11   3   19.25    3.65   0
   0  11  -3   14.89    2.72   0
   0 -11   3   24.75    3.89   0
   1  11   3  101.77    4.34   0
   1 -11   3   99.55    3.65   0
  -1  11  -3   98.65    3.52   0
  -1 -11  -3  105.43    4.84   0
   2 -11   3   75.15    4.50   0
  -2  11  -3   65.73    4.20   0
  -2 -11  -3   67.15    4.44   0
  -3 -11  -3   75.65    4.82   0
   3 -11   3   89.94    4.72   0
  -3  11  -3   77.09    3.47   0
   4 -11   3    9.92    4.29   0
  -4 -11  -3    6.24    5.39   0
  -4  11  -3    2.97    4.24   0
  -5 -11  -3   11.37    4.90   0
   5 -11   3   12.23    4.43   0
  -5  11  -3   10.95    4.29   0
  -6 -11  -3    9.44    7.07   0
   6 -11   3   11.10    3.25   0
  -6 -11  -3   10.89    6.66   0
  -6  11  -3    8.20    3.36   0
  -6  12   3   15.86    4.26   0
   6 -12  -3   17.23    3.27   0
  -5  12   3   11.34    4.09   0
   5 -12  -3    6.26    3.10   0
  -4 -12   3   12.81    5.57   0
   4  12  -3   13.38    5.01   0
  -4  12   3    7.14    3.99   0
   4 -12  -3    8.54    4.23   0
   3  12  -3    7.32    4.90   0
  -3  12   3    6.64    4.11   0
   3 -12  -3   10.83    4.09   0
  -3 -12   3    6.29    4.45   0
  -2  12   3   -0.67    4.03   0
   2 -12  -3    8.79    4.19   0
   2  12  -3    0.65    3.93   0
  -2 -12   3    3.18    4.25   0
   1 -12  -3    8.15    4.18   0
  -1  12   3    7.58    2.73   0
   1  12  -3    4.20    4.01   0
  -1 -12   3    9.63    4.51   0
   0 -12  -3   -2.71    4.29   0
   0  12   3   -1.51    3.98   0
   0 -12   3    2.19    4.21   0
   0  12  -3   -1.89    3.89   0
   1  12   3    1.65    3.86   0
   1 -12   3    0.05    4.10   0
  -1  12  -3   -0.84    4.04   0
  -1 -12  -3   -1.35    2.94   0
  -2 -12  -3   -0.65    4.44   0
  -2  12  -3   -1.27    4.05   0
   2 -12   3    6.91    4.28   0
   3 -12   3   23.80    4.68   0
  -3 -12  -3   25.54    4.76   0
  -3  12  -3   16.48    3.24   0
  -4 -12  -3   -1.20    4.55   0
   4 -12   3    4.49    4.58   0
  -4  12  -3    0.61    4.33   0
  -5  12  -3   11.37    4.55   0
  -5  13   3   24.42    4.78   0
   4  13  -3   45.44    5.95   0
  -4 -13   3   49.06    6.33   0
  -4  13   3   47.54    3.58   0
   4 -13  -3   60.24    4.66   0
  -3  13   3   69.32    3.59   0
  -3 -13   3   66.02    6.43   0
   3  13  -3   68.34    4.90   0
   3 -13  -3   69.02    4.78   0
  -2  13   3   44.92    4.27   0
   2 -13  -3   45.65    4.78   0
   2  13  -3   40.40    4.46   0
  -2 -13   3   42.43    5.09   0
   1 -13  -3    4.69    4.36   0
   1  13  -3    1.45    4.20   0
  -1 -13   3    1.59    4.51   0
  -1  13   3    1.09    4.13   0
   0 -13  -3    6.79    4.51   0
   0  13  -3    1.66    4.19   0
   0 -13   3    5.83    3.20   0
   0  13   3    4.38    4.23   0
  -1 -13  -3   33.14    4.60   0
  -1  13  -3   29.83    4.52   0
   1  13   3   28.10    4.29   0
   1 -13   3   34.72    4.78   0
  -2  13  -3   22.23    4.65   0
   2 -13   3   24.14    4.82   0
  -2 -13  -3   16.63    4.94   0
  -3  13  -3    5.68    3.36   0
 -13   0   4   24.63    5.86   0
  13   0  -4   22.71    5.72   0
 -12   0   4   26.41    4.44   0
  12   0  -4   24.20    4.40   0
 -11   0   4   65.65    4.46   0
  11   0  -4   67.72    4.58   0
  10   0  -4   14.66    3.67   0
 -10   0   4   16.86    4.01   0
  -9   0   4    2.57    4.17   0
   9   0  -4    4.58    3.61   0
   8   0  -4   41.01    3.87   0
  -8   0   4   40.52    3.72   0
  -7   0   4 1237.36   10.26   0
   7   0  -4 1237.91   10.55   0
   6   0  -4  928.99    9.41   0
  -6   0   4  942.85    9.27   0
  -5   0   4  404.47    6.52   0
   5   0  -4  425.81    6.83   0
  -4   0   4 4703.39   20.50   0
   4   0  -4 4810.33   20.80   0
   3   0  -4 1237.12   10.80   0
   2   0  -4 1116.95   10.09   0
  -1   0  -4  297.70    5.02   0
  -2   0  -4 1789.12   11.29   0
  -3   0  -4   30.91    3.64   0
  -4   0  -4  287.11    4.65   0
  -5   0  -4  162.90    3.88   0
  -6   0  -4  185.51    4.88   0
  -7   0  -4   76.78    3.42   0
  -8   0  -4    1.73    4.02   0
  -9   0  -4    0.85    4.04   0
 -10   0  -4    5.28    4.60   0
 -13  -1   4   -0.38    5.56   0
 -13   1   4    0.76    6.03   0
  13  -1  -4    2.01    4.47   0
 -12  -1   4    1.92    5.15   0
 -12   1   4    3.42    4.29   0
  12   1  -4    1.64    4.85   0
  12  -1  -4    0.67    4.13   0
  11   1  -4   11.67    4.66   0
 -11  -1   4    6.88    4.72   0
 -11   1   4    7.71    3.98   0
  11  -1  -4    9.84    4.01   0
 -10   1   4   13.12    3.55   0
  10   1  -4   10.51    3.82   0
 -10  -1   4    7.80    4.65   0
  10  -1  -4   12.39    4.18   0
   9   1  -4    2.04    3.31   0
  -9  -1   4    5.34    3.40   0
  -9   1   4    1.96    3.64   0
   9  -1  -4    6.61    3.55   0
  -8   1   4   -0.17    3.24   0
  -8  -1   4   -0.59    3.16   0
   8  -1  -4   -0.20    3.48   0
   8   1  -4    1.79    4.27   0
  -7   1   4  112.78    4.30   0
   7   1  -4  114.46    4.75   0
   7  -1  -4  110.38    4.41   0
  -7  -1   4  115.50    5.16   0
  -6   1   4    2.60    3.12   0
  -6  -1   4    1.39    3.72   0
   6  -1  -4    0.60    3.34   0
   6   1  -4    2.01    3.29   0
  -5  -1   4   10.76    2.93   0
   5  -1  -4   14.26    3.64   0
  -5   1   4   10.92    3.28   0
   5   1  -4   10.63    4.02   0
   4   1  -4   45.98    3.95   0
  -4   1   4   42.43    2.86   0
   4  -1  -4   46.29    3.88   0
  -3   1   4   50.20    3.63   0
   3   1  -4   50.46    3.94   0
   3  -1  -4   47.19    2.98   0
   2  -1  -4   49.88    3.07   0
   0   1  -4   33.58    2.74   0
  -1   1  -4  287.63    5.07   0
  -2   1  -4  207.43    5.03   0
  -2  -1  -4  217.98    4.48   0
  -3   1  -4   41.80    2.84   0
  -3  -1  -4   33.51    2.77   0
  -4   1  -4    0.01    3.30   0
  -4  -1  -4    0.33    3.36   0
  -5   1  -4   21.23    3.67   0
  -5  -1  -4   22.96    3.55   0
  -6  -1  -4    3.03    3.50   0
  -6   1  -4    6.90    3.40   0
  -7   1  -4    5.87    3.59   0
  -7  -1  -4    3.79    3.78   0
  -8  -1  -4    5.18    3.83   0
  -8   1  -4    5.53    3.91   0
  -9  -1  -4    1.54    4.09   0
  -9   1  -4    1.19    2.76   0
 -10   1  -4    8.59    4.49   0
 -10  -1  -4    6.80    4.68   0
 -13   2   4   43.42    4.83   0
  13  -2  -4   36.57    4.94   0
 -12   2   4   33.85    4.44   0
  12  -2  -4   26.57    4.37   0
  11  -2  -4  109.26    4.70   0
 -11  -2   4  112.57    7.10   0
 -11   2   4  106.78    4.97   0
  11   2  -4  120.82    6.93   0
 -10  -2   4   89.49    6.41   0
  10   2  -4   91.82    5.83   0
  10  -2  -4   92.64    4.12   0
 -10   2   4   85.76    3.49   0
  -9  -2   4   62.30    5.08   0
  -9   2   4   58.60    3.87   0
   9  -2  -4   56.07    4.00   0
   9   2  -4   53.36    5.64   0
  -8   2   4   95.13    4.18   0
   8   2  -4   94.12    6.04   0
   8  -2  -4   86.09    3.42   0
  -8  -2   4   92.62    5.37   0
   7  -2  -4   77.14    3.15   0
   7   2  -4   78.95    5.18   0
  -7   2   4   85.00    3.97   0
   6   2  -4  226.44    7.10   0
  -6   2   4  215.05    4.79   0
   6  -2  -4  211.30    4.99   0
   5   2  -4   72.17    4.83   0
  -5   2   4   77.04    3.89   0
   5  -2  -4   76.06    4.06   0
  -4   2   4  206.95    4.89   0
   4  -2  -4  215.31    4.45   0
   4   2  -4  208.66    6.31   0
   3  -2  -4 1857.60   11.56   0
  -3   2   4 1963.43   11.92   0
   2   2  -4  399.05    6.98   0
  -2   2   4  422.22    6.27   0
   2  -2  -4  412.05    6.28   0
   1  -2  -4  841.49    8.35   0
   1   2  -4  819.27    8.43   0
   0  -2  -4  526.41    6.89   0
   0   2  -4  530.29    6.56   0
   1  -2   4  384.54    5.95   0
  -1   2  -4  406.08    6.11   0
  -2   2  -4 2678.90   12.97   0
   2  -2   4 2625.19   12.63   0
  -3   2  -4   37.04    3.68   0
   3  -2   4   32.82    2.60   0
  -3  -2  -4   31.55    3.39   0
  -4   2  -4  117.42    4.29   0
  -4  -2  -4  118.12    4.24   0
   4  -2   4  115.46    3.28   0
  -5  -2  -4    3.83    3.39   0
  -5   2  -4    1.87    3.55   0
   5  -2   4    0.02    3.34   0
  -6  -2  -4   96.97    4.37   0
  -6   2  -4   88.46    4.01   0
   6  -2   4   96.12    4.02   0
   7  -2   4   79.36    4.06   0
  -7   2  -4   73.93    3.36   0
  -7  -2  -4   70.86    4.17   0
  -8   2  -4   15.30    4.06   0
  -8  -2  -4   11.49    4.00   0
  -9   2  -4   14.09    4.25   0
  -9  -2  -4   15.54    4.34   0
 -10  -2  -4   11.31    4.92   0
 -10   2  -4   11.14    4.52   0
 -13   3   4   10.62    4.88   0
  13  -3  -4    7.46    4.54   0
  12  -3  -4   10.09    4.09   0
 -12   3   4    8.61    4.44   0
 -11   3   4    2.39    4.17   0
  11  -3  -4    7.94    4.05   0
 -10   3   4    0.20    3.92   0
  10  -3  -4    0.89    3.86   0
  -9   3   4   30.62    3.91   0
   9  -3  -4   29.98    3.86   0
   8  -3  -4   47.92    3.75   0
  -8   3   4   50.99    3.78   0
   7  -3  -4   10.79    3.53   0
  -7   3   4    8.37    3.32   0
   6  -3  -4    2.48    3.41   0
   6   3  -4    5.17    6.35   0
  -6   3   4    6.97    2.40   0
   6   3  -4    6.14    6.29   0
  -5   3   4   18.38    3.26   0
   5   3  -4   10.65    4.65   0
   5   3  -4   10.17    4.16   0
   5  -3  -4   14.00    3.36   0
   4  -3  -4   39.43    3.67   0
  -4   3   4   32.51    3.44   0
   4   3  -4   31.94    3.91   0
   4   3  -4   32.56    4.23   0
   3   3  -4  130.57    5.03   0
  -3   3   4  134.79    3.62   0
   3  -3  -4  128.78    4.30   0
  -2   3   4    4.70    2.31   0
   2  -3  -4    5.13    2.31   0
   2   3  -4    3.69    3.46   0
   1  -3  -4  224.79    4.39   0
  -1   3   4  223.96    4.44   0
   1   3  -4  221.87    5.45   0
  -1  -3   4  230.86    4.80   0
   0  -3  -4   28.56    3.60   0
   0   3  -4   32.56    3.91   0
   0  -3   4   32.41    2.80   0
   1  -3   4   20.73    3.57   0
  -1   3  -4   16.50    3.64   0
  -1  -3  -4   18.12    3.32   0
  -2   3  -4   31.36    2.69   0
   2  -3   4   28.27    3.69   0
   3  -3   4   29.98    2.75   0
  -3   3  -4   28.41    2.79   0
  -4  -3  -4   44.30    2.87   0
  -4   3  -4   51.18    2.78   0
   4  -3   4   56.97    3.78   0
   5  -3   4    7.84    3.52   0
  -5  -3  -4    6.34    3.45   0
  -5   3  -4    4.01    3.60   0
   6  -3   4    0.87    3.50   0
  -6  -3  -4    2.11    3.58   0
  -6   3  -4    0.86    3.52   0
  -7   3  -4    3.21    3.78   0
   7  -3   4   -0.79    3.47   0
  -7  -3  -4    0.16    3.48   0
   8  -3   4    7.73    3.90   0
  -8   3  -4    5.65    3.92   0
  -8  -3  -4    8.90    4.01   0
   9  -3   4    0.21    4.04   0
  -9   3  -4    5.30    4.17   0
  -9  -3  -4    5.24    5.29   0
 -10   3  -4    7.20    4.66   0
 -10  -3  -4   11.66    5.98   0
  12  -4  -4   26.40    3.22   0
 -12   4   4   26.60    4.60   0
 -11   4   4  120.98    4.95   0
  11  -4  -4  117.63    4.45   0
 -10   4   4   47.31    4.17   0
  10  -4  -4   55.00    4.22   0
   9  -4  -4  271.10    4.50   0
  -9   4   4  288.07    5.39   0
   8  -4  -4    2.14    3.48   0
  -8   4   4    7.30    3.42   0
  -7   4   4    8.67    2.31   0
   7  -4  -4    7.64    2.43   0
   6  -4  -4    8.37    2.56   0
  -6   4   4   14.80    3.36   0
  -5   4   4   79.53    3.16   0
   5   4  -4   74.06    8.78   0
   5   4  -4   82.04    7.93   0
   5  -4  -4   74.60    3.05   0
  -4   4   4   20.49    2.66   0
   4  -4  -4   24.54    3.64   0
   4   4  -4   17.37    4.23   0
   3   4  -4  339.46    7.24   0
   3  -4  -4  326.02    5.06   0
  -3   4   4  343.37    5.55   0
   2  -4  -4  498.78    6.29   0
  -2  -4   4  455.06    7.01   0
   2   4  -4  482.30    7.23   0
  -2   4   4  468.90    5.70   0
   1   4  -4 1092.68    9.50   0
  -1  -4   4 1136.65    9.78   0
   1  -4  -4 1115.70    8.94   0
  -1   4   4 1101.62    8.57   0
   0  -4  -4 1419.88    9.76   0
   0  -4   4 1474.13   10.42   0
   0   4  -4 1417.21   10.17   0
  -1  -4  -4  819.81    7.95   0
  -1   4  -4  807.55    7.50   0
   1  -4   4  827.89    7.73   0
   2  -4   4  887.33    7.23   0
  -2  -4  -4  932.65    8.36   0
  -2   4  -4  900.70    7.70   0
   3  -4   4  294.13    4.39   0
  -3  -4  -4  321.09    5.57   0
  -3   4  -4  311.84    5.14   0
   4  -4   4   37.34    3.72   0
  -4  -4  -4   31.65    3.53   0
  -4  -4  -4   38.56    3.53   0
  -4   4  -4   39.42    3.81   0
  -5   4  -4    1.64    2.66   0
   5  -4   4    1.96    3.56   0
  -5  -4  -4    3.24    3.36   0
  -6   4  -4   58.97    4.14   0
   6  -4   4   63.26    2.94   0
  -6  -4  -4   56.31    4.17   0
   7  -4   4   59.20    3.88   0
  -7   4  -4   47.90    2.87   0
  -7  -4  -4   49.93    4.36   0
  -8   4  -4   65.17    4.43   0
   8  -4   4   53.98    4.21   0
  -8  -4  -4   52.36    4.63   0
   9  -4   4   13.05    4.26   0
  -9  -4  -4   15.71    4.56   0
  -9   4  -4   12.97    4.71   0
  10  -4   4   16.72    4.49   0
 -10  -4  -4   15.39    4.80   0
 -10  -4  -4   12.41    6.05   0
 -10   4  -4   22.28    3.44   0
  12  -5  -4    6.88    3.14   0
 -12   5   4    6.07    4.79   0
 -11   5   4   -0.56    3.02   0
  11  -5  -4    2.37    2.99   0
 -10   5   4    8.61    2.85   0
  10  -5  -4    2.62    2.87   0
   9  -5  -4   18.62    2.48   0
  -9   5   4   17.29    3.86   0
   8  -5  -4   88.78    3.30   0
  -8   5   4   92.90    4.10   0
   7  -5  -4    3.63    3.66   0
  -7   5   4    3.20    2.52   0
  -6   5   4   33.59    2.68   0
   6  -5  -4   29.76    3.81   0
  -5   5   4   10.84    3.25   0
   5  -5  -4    0.86    2.43   0
   4  -5  -4   23.02    3.69   0
  -4   5   4   20.02    2.47   0
   4   5  -4   19.92    4.42   0
  -3   5   4    3.48    3.33   0
   3   5  -4    0.92    3.20   0
   3  -5  -4    3.47    3.34   0
   2  -5  -4  141.41    3.62   0
  -2   5   4  144.31    3.59   0
  -2  -5   4  145.80    4.61   0
   2   5  -4  148.40    4.64   0
  -1  -5   4    8.51    3.30   0
   1  -5  -4    7.76    3.29   0
   1   5  -4   11.31    2.57   0
  -1   5   4    9.93    3.17   0
   0   5   4  163.83    4.36   0
   0  -5  -4  167.08    4.41   0
   0   5  -4  156.17    4.55   0
   0  -5   4  183.47    4.68   0
   1  -5   4   17.77    2.51   0
  -1  -5  -4   15.93    3.21   0
  -1   5  -4   17.55    2.53   0
   2  -5   4    4.89    3.48   0
  -2  -5  -4    1.57    3.10   0
  -2   5  -4    0.65    2.41   0
   3  -5   4    0.50    2.52   0
  -3  -5  -4    4.39    3.27   0
  -3   5  -4    1.64    3.46   0
   4  -5   4   18.20    3.38   0
  -4   5  -4   22.05    3.53   0
  -4  -5  -4   20.05    3.39   0
  -5  -5  -4   31.71    3.53   0
   5  -5   4   36.68    3.70   0
  -5  -5  -4   36.81    3.76   0
  -5   5  -4   34.93    3.99   0
  -6  -5  -4   46.88    4.22   0
  -6   5  -4   46.00    3.90   0
   6  -5   4   46.08    2.87   0
  -6  -5  -4   48.05    4.55   0
  -7   5  -4    3.73    3.96   0
  -7  -5  -4    0.80    4.85   0
   7  -5   4    4.41    3.79   0
  -7  -5  -4    2.47    3.51   0
   8  -5   4   -2.03    3.73   0
  -8   5  -4   -0.57    3.84   0
  -8  -5  -4    2.01    4.71   0
  -8  -5  -4    0.14    4.03   0
  -9  -5  -4    1.34    5.15   0
   9  -5   4    2.19    4.31   0
  -9  -5  -4    1.66    4.81   0
  -9   5  -4    1.52    3.22   0
  12  -6  -4    8.18    4.77   0
 -12   6   4   12.54    4.87   0
 -11   6   4   36.85    3.17   0
  11  -6  -4   34.09    4.26   0
  10  -6  -4    3.04    2.89   0
 -10   6   4   10.84    4.09   0
   9  -6  -4   84.68    4.39   0
  -9   6   4   94.58    4.40   0
   8  -6  -4   12.53    3.69   0
  -8   6   4   11.90    3.66   0
   7  -6  -4  315.42    5.38   0
  -7   6   4  315.65    4.52   0
  -6   6   4   24.81    2.65   0
   6  -6  -4   28.32    3.05   0
   5  -6  -4  814.24    6.45   0
  -5   6   4  881.61    7.04   0
   5   6  -4  837.05   19.82   0
   4   6  -4  523.94    9.25   0
  -4   6   4  500.20    5.23   0
   4  -6  -4  515.44    5.29   0
  -3   6   4  289.61    4.39   0
  -3  -6   4  335.48    6.80   0
   3   6  -4  310.32    6.37   0
   3  -6  -4  308.99    4.46   0
  -2   6   4  192.77    3.97   0
   2   6  -4  197.78    5.27   0
   2  -6  -4  199.26    4.00   0
  -2  -6   4  208.76    5.19   0
  -1  -6   4    4.32    3.29   0
   1   6  -4    4.12    3.32   0
  -1   6   4    1.84    2.16   0
   1  -6  -4    5.23    3.18   0
   0   6   4   74.33    3.10   0
   0   6  -4   69.45    3.34   0
   0  -6  -4   74.27    3.89   0
   0  -6   4   79.10    3.28   0
  -1  -6  -4  212.35    4.83   0
  -1   6  -4  202.98    4.03   0
   1  -6   4  230.21    4.82   0
  -2  -6  -4   67.98    3.73   0
  -2   6  -4   72.10    4.19   0
   2  -6   4   74.43    3.18   0
  -3  -6  -4  196.39    4.98   0
  -3   6  -4  183.76    4.86   0
   3  -6   4  207.43    4.65   0
   4  -6   4  151.57    4.47   0
  -4   6  -4  139.51    4.47   0
  -4  -6  -4  145.58    4.67   0
  -5  -6  -4   96.72    4.33   0
   5  -6   4  100.30    3.97   0
  -5  -6  -4   94.55    4.27   0
  -5   6  -4   93.49    4.22   0
   6  -6   4   70.60    4.21   0
  -6  -6  -4   72.74    4.44   0
  -6  -6  -4   68.80    4.63   0
  -6   6  -4   70.85    3.26   0
  -7  -6  -4   26.10    4.44   0
   7  -6   4   30.82    3.96   0
  -7   6  -4   28.33    2.93   0
  -7  -6  -4   29.95    4.17   0
  -8  -6  -4   17.29    5.23   0
  -8   6  -4   16.59    3.01   0
   8  -6   4   23.12    3.11   0
  -8  -6  -4   18.63    5.68   0
   9  -6   4    1.49    2.99   0
  -9   6  -4    0.44    3.20   0
  -9  -6  -4    2.44    5.91   0
  -9  -6  -4    3.36    5.21   0
 -11   7   4   29.68    4.79   0
  11  -7  -4   24.05    3.23   0
 -10   7   4    3.27    4.27   0
  10  -7  -4    4.73    4.03   0
  -9   7   4    3.02    4.01   0
   9  -7  -4    1.43    2.75   0
   8  -7  -4    2.25    3.86   0
  -8   7   4    0.01    3.80   0
   7  -7  -4   30.73    2.78   0
  -7   7   4   26.60    3.70   0
   6  -7  -4   -0.91    3.73   0
  -6   7   4    5.44    3.38   0
   5  -7  -4    7.16    2.66   0
  -5   7   4   10.07    2.46   0
   5   7  -4    7.62    5.22   0
  -4   7   4   35.22    2.58   0
   4   7  -4   36.15    4.68   0
   4  -7  -4   42.99    3.81   0
   3   7  -4    8.36    4.41   0
  -3  -7   4   13.57    3.55   0
  -3   7   4    7.05    2.49   0
   3  -7  -4    9.04    3.69   0
  -2  -7   4    5.46    3.58   0
   2   7  -4    5.30    3.55   0
  -2   7   4    1.86    3.26   0
   2  -7  -4    1.37    2.53   0
  -1  -7   4   10.79    3.51   0
  -1   7   4    7.34    2.18   0
   1   7  -4    8.01    3.45   0
   1  -7  -4    4.91    3.43   0
   0   7   4    4.70    3.13   0
   0   7  -4    3.91    2.43   0
   0  -7  -4    4.36    3.26   0
   0  -7   4    6.65    3.43   0
  -1  -7  -4   14.54    3.54   0
   1  -7   4   16.42    2.71   0
  -1   7  -4   17.04    3.62   0
  -2  -7  -4   61.95    3.03   0
   2  -7   4   65.73    3.20   0
  -2   7  -4   66.73    4.13   0
  -3  -7  -4   35.91    3.90   0
   3  -7   4   30.33    3.87   0
  -3   7  -4   33.53    2.88   0
  -4  -7  -4    6.97    4.12   0
  -4   7  -4    1.57    2.49   0
   4  -7   4    5.55    3.47   0
   5  -7   4    1.54    3.81   0
  -5  -7  -4    1.74    3.69   0
  -5   7  -4    5.31    4.03   0
  -6  -7  -4   57.58    4.30   0
  -6   7  -4   59.15    4.29   0
  -6  -7  -4   51.88    5.23   0
   6  -7   4   66.26    4.07   0
  -7   7  -4   11.45    4.32   0
   7  -7   4    5.47    4.22   0
  -7  -7  -4    7.52    4.87   0
  -7  -7  -4    8.50    5.44   0
  -8   7  -4    2.27    3.07   0
   8  -7   4    1.50    2.95   0
  -8  -7  -4    1.57    5.41   0
  -8  -7  -4   -0.14    5.86   0
  -9   7  -4   -2.30    3.06   0
  -9  -7  -4    2.09    5.63   0
  -9  -7  -4    2.49    6.95   0
   9  -7   4    1.26    2.97   0
 -11   8   4   29.26    3.71   0
  11  -8  -4   27.98    4.85   0
 -10   8   4   25.74    4.51   0
  10  -8  -4   19.69    3.11   0
  -9   8   4   68.32    3.47   0
   9  -8  -4   76.15    4.52   0
   8  -8  -4   76.67    4.07   0
  -8   8   4   72.85    3.26   0
   7  -8  -4   86.16    4.27   0
  -7   8   4   86.49    4.15   0
  -6   8   4   89.33    3.94   0
   6  -8  -4   92.31    4.19   0
  -5   8   4  379.43    5.16   0
   5  -8  -4  366.28    5.52   0
   5   8  -4  356.83    9.84   0
   4  -8  -4   96.77    4.20   0
  -4   8   4  109.27    3.98   0
  -4  -8   4  101.61    5.36   0
   4   8  -4   97.83    4.63   0
  -3  -8   4  340.83    6.38   0
  -3   8   4  337.79    4.50   0
   3   8  -4  350.09    6.24   0
   3  -8  -4  349.25    5.44   0
  -2   8   4   51.13    3.65   0
  -2  -8   4   45.88    4.09   0
   2  -8  -4   53.87    3.85   0
   2   8  -4   37.87    2.92   0
   1   8  -4   23.83    3.88   0
   1  -8  -4   26.97    3.59   0
  -1   8   4   28.88    3.25   0
  -1  -8   4   24.39    3.71   0
   0  -8   4  235.65    4.29   0
   0  -8  -4  209.14    4.75   0
   0   8  -4  228.31    4.81   0
   0   8   4  222.94    4.69   0
  -1   8  -4   68.27    3.86   0
   1  -8   4   67.13    4.03   0
  -1  -8  -4   72.05    4.04   0
  -2   8  -4   41.09    3.92   0
  -2  -8  -4   32.62    3.89   0
   2  -8   4   33.58    3.92   0
  -3   8  -4   37.29    3.95   0
  -3  -8  -4   39.07    3.72   0
   3  -8   4   31.54    2.77   0
  -4   8  -4   25.00    3.92   0
  -4  -8  -4   33.72    3.90   0
   4  -8   4   27.73    2.87   0
  -5  -8  -4   34.46    4.16   0
   5  -8   4   26.29    2.89   0
  -5   8  -4   31.42    2.78   0
  -6  -8  -4   41.51    4.59   0
   6  -8   4   46.67    4.24   0
  -6  -8  -4   43.37    5.44   0
  -6   8  -4   42.35    4.32   0
  -7   8  -4   10.72    4.15   0
   7  -8   4    7.97    4.13   0
  -7  -8  -4    8.99    5.38   0
  -7  -8  -4    6.88    5.34   0
  -8   8  -4   12.46    4.57   0
   8  -8   4   12.57    4.63   0
  -8  -8  -4   11.65    6.84   0
  -8  -8  -4   13.32    7.03   0
  10  -9  -4    4.04    4.43   0
 -10   9   4   -1.33    4.48   0
   9  -9  -4    9.99    4.20   0
  -9   9   4    3.32    3.08   0
  -8   9   4    3.88    2.96   0
   8  -9  -4   -0.13    2.79   0
   7  -9  -4    3.83    2.68   0
  -7   9   4    3.85    3.81   0
   6  -9  -4   81.35    3.20   0
  -6   9   4   68.62    4.06   0
   5  -9  -4    5.31    3.83   0
  -5   9   4   15.87    3.71   0
   5   9  -4   12.48    5.25   0
  -4   9   4   21.42    3.59   0
   4  -9  -4   24.04    3.82   0
   4   9  -4   20.54    4.62   0
  -4  -9   4   20.24    4.91   0
   3  -9  -4   17.51    3.93   0
  -3  -9   4   19.09    3.72   0
   3   9  -4   20.21    3.69   0
  -3   9   4   25.02    3.64   0
  -2   9   4    3.46    2.45   0
  -2  -9   4    0.20    3.71   0
   2   9  -4    5.32    3.43   0
   2  -9  -4   -0.32    3.78   0
  -1   9   4    5.50    3.42   0
  -1  -9   4    3.23    2.61   0
   1  -9  -4    7.08    3.59   0
   1   9  -4    8.17    3.48   0
   0   9  -4  139.63    4.61   0
   0   9   4  149.07    4.43   0
   0  -9   4  149.75    3.94   0
   0  -9  -4  137.85    4.39   0
  -1   9  -4   11.92    3.74   0
   1  -9   4    8.05    3.68   0
  -1  -9  -4   13.29    3.58   0
  -2   9  -4    1.46    2.40   0
   2  -9   4    4.97    3.61   0
  -2  -9  -4    3.60    3.62   0
  -3   9  -4   47.05    3.12   0
   3  -9   4   57.41    3.20   0
  -3  -9  -4   52.73    4.00   0
  -4   9  -4    5.75    3.84   0
  -4  -9  -4    5.62    3.75   0
   4  -9   4    8.27    3.96   0
  -5   9  -4    7.90    2.81   0
  -5  -9  -4    6.67    4.25   0
   5  -9   4   10.69    4.06   0
  -6   9  -4   -0.23    2.91   0
   6  -9   4   -0.55    2.95   0
  -6  -9  -4    0.52    5.09   0
  -6  -9  -4    2.32    5.22   0
   7  -9   4   12.42    4.50   0
  -7  -9  -4    5.46    5.78   0
  -7  -9  -4    7.06    5.76   0
  -7   9  -4    3.58    3.17   0
  -9  10   4  104.86    3.84   0
   9 -10  -4  103.62    3.86   0
   8 -10  -4    9.69    3.14   0
  -8  10   4    9.66    3.12   0
  -7  10   4    3.84    4.14   0
   7 -10  -4    0.67    4.17   0
   6 -10  -4    5.06    2.86   0
  -6  10   4    6.35    3.78   0
  -5  10   4   18.89    3.89   0
   5 -10  -4   17.90    3.99   0
   5  10  -4   10.12    5.44   0
   4  10  -4    9.24    3.88   0
   4 -10  -4    8.14    3.91   0
  -4  10   4   12.74    3.77   0
  -4 -10   4   10.82    4.23   0
   3 -10  -4   10.97    2.87   0
  -3  10   4    8.69    3.75   0
  -3 -10   4    9.67    4.18   0
   3  10  -4   10.46    3.86   0
   2 -10  -4  196.06    4.00   0
  -2  10   4  207.73    4.49   0
   2  10  -4  208.61    5.04   0
  -2 -10   4  225.31    5.48   0
   1 -10  -4  120.10    3.59   0
  -1  10   4  124.11    4.30   0
   1  10  -4  132.11    4.44   0
  -1 -10   4  129.82    4.72   0
   0  10   4  381.75    5.73   0
   0 -10   4  395.17    6.22   0
   0  10  -4  361.25    5.86   0
   0 -10  -4  399.06    6.05   0
   1  10   4  107.12    3.56   0
   1 -10   4  111.25    4.77   0
  -1  10  -4  119.50    4.24   0
  -1 -10  -4  105.09    4.52   0
   2 -10   4   29.79    4.01   0
  -2 -10  -4   31.11    4.23   0
  -2  10  -4   33.05    3.87   0
   3 -10   4   51.91    3.22   0
  -3 -10  -4   42.80    4.47   0
  -3  10  -4   42.62    3.00   0
   4 -10   4   -2.63    3.12   0
  -4 -10  -4    3.19    4.27   0
  -4  10  -4   -4.78    4.01   0
   5 -10   4    3.98    2.97   0
  -5  10  -4    4.05    2.92   0
  -5 -10  -4    4.53    4.30   0
   6 -10   4   15.39    3.32   0
  -6 -10  -4   16.34    5.82   0
  -6 -10  -4   18.57    5.70   0
  -6  10  -4   18.97    4.68   0
  -8  11   4    1.95    4.64   0
   8 -11  -4    5.62    4.57   0
  -7  11   4   -2.37    4.48   0
   7 -11  -4   -0.34    4.45   0
  -6  11   4    1.32    3.99   0
   6 -11  -4    5.40    2.89   0
   5 -11  -4    4.89    4.17   0
  -5  11   4    2.93    4.02   0
   5  11  -4    2.35    5.27   0
  -4  11   4    2.36    3.54   0
   4 -11  -4    1.49    3.80   0
   4  11  -4    2.38    4.77   0
  -4 -11   4    2.98    4.16   0
   3 -11  -4    3.87    3.85   0
  -3  11   4    2.63    3.76   0
   3  11  -4   -0.37    3.51   0
  -3 -11   4    4.19    4.94   0
  -2 -11   4    7.57    4.31   0
   2 -11  -4    5.20    2.87   0
   2  11  -4    3.96    3.97   0
  -2  11   4    2.45    3.84   0
   1  11  -4    3.50    3.94   0
  -1  11   4    0.65    2.56   0
   1 -11  -4    0.87    3.90   0
  -1 -11   4    2.37    3.98   0
   0  11   4   -0.83    3.67   0
   0 -11  -4   -2.97    3.73   0
   0  11  -4    0.54    3.62   0
   0 -11   4    1.17    3.84   0
  -1 -11  -4    7.97    3.78   0
   1 -11   4    4.03    4.05   0
  -1  11  -4    1.72    3.76   0
  -2 -11  -4    5.65    4.19   0
   2 -11   4    3.58    4.04   0
  -2  11  -4   -0.86    4.21   0
  -3 -11  -4   18.19    4.33   0
   3 -11   4   16.27    4.13   0
  -3  11  -4   25.09    4.05   0
  -4 -11  -4   -0.46    4.49   0
  -4  11  -4    2.21    4.32   0
   4 -11   4    4.08    4.32   0
   5 -11   4    4.69    4.52   0
  -5 -11  -4    8.51    5.93   0
  -5  11  -4    7.48    4.26   0
   6 -12  -4   11.01    3.23   0
  -6  12   4   11.37    3.17   0
  -5  12   4   15.79    3.02   0
   5 -12  -4   14.71    3.12   0
   5  12  -4   19.20    5.73   0
  -4  12   4   26.54    3.23   0
   4  12  -4   27.21    5.45   0
  -4 -12   4   27.27    5.83   0
   4 -12  -4   29.67    3.13   0
   3 -12  -4   18.05    4.35   0
   3  12  -4   12.18    4.05   0
  -3  12   4   14.73    2.99   0
  -3 -12   4   12.50    5.50   0
   2 -12  -4   67.08    3.62   0
  -2  12   4   82.90    4.31   0
  -2 -12   4   91.61    4.97   0
   2  12  -4   83.19    4.73   0
  -1 -12   4   42.89    4.75   0
  -1  12   4   44.67    3.22   0
   1 -12  -4   43.08    4.49   0
   1  12  -4   44.22    4.41   0
   0 -12  -4   37.04    4.45   0
   0  12   4   27.54    4.19   0
   0  12  -4   31.82    4.32   0
   0 -12   4   37.94    4.66   0
  -1 -12  -4   41.31    4.63   0
  -1  12  -4   37.94    3.32   0
   1 -12   4   42.85    4.46   0
  -2 -12  -4   39.84    4.79   0
  -2  12  -4   43.10    3.35   0
   2 -12   4   35.40    3.46   0
  -3 -12  -4    1.31    4.65   0
  -3  12  -4    6.69    4.07   0
   3 -12   4   -0.24    4.57   0
  -4  12  -4   22.44    3.35   0
  -4 -12  -4   23.69    5.13   0
   4 -12   4   26.69    3.58   0
   4 -13  -4   19.78    4.90   0
   4  13  -4   15.34    4.80   0
  -4  13   4   18.07    4.84   0
  -4 -13   4   14.00    5.15   0
   3  13  -4    2.86    4.38   0
  -3  13   4    6.43    4.29   0
  -3 -13   4   -1.00    5.13   0
   3 -13  -4    1.58    4.61   0
   2 -13  -4    1.39    3.15   0
   2  13  -4    3.00    4.19   0
  -2 -13   4   -1.79    4.48   0
  -2  13   4    3.47    3.00   0
  -1 -13   4    2.26    4.70   0
   1 -13  -4    0.26    3.30   0
   1  13  -4    1.85    4.22   0
  -1  13   4    4.24    4.23   0
   0 -13   4    1.46    4.70   0
   0  13   4    3.49    4.32   0
   0 -13  -4   -1.60    4.40   0
   0  13  -4    5.98    4.25   0
   1 -13   4    6.37    4.73   0
  -1 -13  -4    1.12    4.70   0
  -1  13  -4    4.38    4.44   0
  -2  13  -4    1.22    3.34   0
  13   1  -5    9.03    5.59   0
 -13  -1   5    7.12    5.54   0
 -13   1   5    7.97    4.59   0
  13  -1  -5    7.76    4.48   0
  12   1  -5    5.53    5.03   0
  12  -1  -5    0.49    4.19   0
 -12   1   5    3.41    4.15   0
 -12  -1   5    4.71    5.04   0
 -11  -1   5    1.36    4.55   0
 -11   1   5    1.33    3.61   0
  11   1  -5    2.88    4.62   0
  11  -1  -5    3.49    3.87   0
 -10  -1   5  241.14    6.70   0
 -10   1   5  227.78    5.29   0
  10  -1  -5  242.25    5.32   0
  10   1  -5  245.17    6.11   0
  -9   1   5  295.39    5.51   0
  -9  -1   5  289.16    6.13   0
   9  -1  -5  299.26    5.66   0
   9   1  -5  282.71    6.13   0
  -8  -1   5  417.70    7.41   0
   8  -1  -5  415.06    6.24   0
  -8   1   5  419.28    6.21   0
   8   1  -5  430.74    7.18   0
  -7  -1   5  537.32    7.55   0
  -7   1   5  552.06    6.69   0
   7  -1  -5  536.61    6.84   0
   7   1  -5  556.41    7.93   0
  -6   1   5  272.75    5.17   0
   6   1  -5  276.79    6.02   0
   6  -1  -5  268.56    4.77   0
  -5   1   5  383.38    5.76   0
   5   1  -5  374.35    6.41   0
   5  -1  -5  362.11    5.93   0
   4  -1  -5  216.69    5.01   0
   4   1  -5  228.70    5.33   0
  -4   1   5  221.34    4.95   0
   3  -1  -5  333.07    5.28   0
   2  -1  -5  618.89    7.10   0
   0   1  -5  182.41    4.62   0
  -1   1  -5  639.15    6.52   0
  -2   1  -5 1551.78    9.98   0
  -2  -1  -5 1568.96    9.92   0
  -3   1  -5   76.56    3.96   0
  -3  -1  -5   84.62    3.78   0
  -4  -1  -5  117.66    4.34   0
  -4   1  -5  131.82    4.28   0
  -5   1  -5  238.82    5.00   0
  -5  -1  -5  239.78    5.10   0
  -6   1  -5  157.20    4.64   0
  -6  -1  -5  153.77    3.80   0
  -7   1  -5   62.19    3.78   0
  -7  -1  -5   61.76    4.22   0
  -8   1  -5   30.43    3.87   0
  -8  -1  -5   31.58    3.92   0
  -9  -1  -5   -1.53    4.13   0
  -9   1  -5    5.17    4.57   0
 -10   1  -5   13.41    4.95   0
 -10  -1  -5   14.49    5.00   0
  13  -2  -5   -0.03    4.45   0
 -13   2   5    2.52    4.85   0
  12  -2  -5    5.05    3.96   0
 -12   2   5    3.06    4.19   0
 -11   2   5    8.39    3.95   0
  11   2  -5    9.90    5.48   0
  11  -2  -5   11.48    3.96   0
 -10   2   5   -0.19    3.60   0
  10  -2  -5    1.86    3.71   0
  10   2  -5    2.34    4.62   0
   9  -2  -5   12.80    3.70   0
  -9   2   5   17.12    3.63   0
   9   2  -5   12.10    4.63   0
   8  -2  -5   18.14    3.64   0
  -8   2   5   16.53    3.15   0
   8   2  -5   17.92    4.35   0
   7   2  -5   50.27    4.47   0
  -7   2   5   43.40    2.80   0
   7  -2  -5   47.29    3.68   0
  -6   2   5   74.14    3.05   0
   6   2  -5   73.57    4.28   0
   6  -2  -5   67.89    3.95   0
  -5   2   5   19.42    3.09   0
   5   2  -5   16.52    3.12   0
   5  -2  -5   20.45    3.40   0
   4   2  -5  127.68    4.49   0
  -4   2   5  126.29    4.15   0
   4  -2  -5  135.33    4.27   0
   3  -2  -5  336.64    5.08   0
  -3   2   5  371.49    5.65   0
   2  -2  -5    2.61    3.31   0
   2   2  -5    0.02    3.15   0
   1  -2  -5    6.21    3.19   0
   1   2  -5    8.48    3.46   0
   0   2  -5    5.36    2.33   0
  -1   2  -5   10.90    3.58   0
  -2   2  -5  429.92    6.02   0
  -3   2  -5   -0.63    2.57   0
  -3  -2  -5    4.42    3.13   0
  -4   2  -5    7.58    3.56   0
  -4  -2  -5   10.09    3.23   0
  -5  -2  -5   15.66    3.35   0
  -5   2  -5   19.20    3.88   0
  -6  -2  -5   -0.80    2.53   0
  -6   2  -5    7.62    3.93   0
  -7  -2  -5   -0.86    3.78   0
  -7   2  -5   -3.40    2.61   0
  -8   2  -5    2.70    4.04   0
  -8  -2  -5   -0.99    4.18   0
  -9  -2  -5    7.06    4.38   0
  -9   2  -5    6.01    3.16   0
 -10   2  -5    5.04    4.92   0
 -10  -2  -5    3.28    4.92   0
 -13   3   5   22.31    4.80   0
  13  -3  -5   18.79    4.66   0
 -12   3   5    6.34    4.40   0
  12  -3  -5    9.18    4.30   0
 -11   3   5   35.88    4.25   0
  11  -3  -5   41.08    4.16   0
  10  -3  -5  105.73    4.51   0
 -10   3   5  108.70    4.38   0
   9  -3  -5  322.95    5.48   0
  -9   3   5  350.75    5.68   0
   8  -3  -5  273.03    4.51   0
   8   3  -5  304.43   11.73   0
  -8   3   5  293.46    5.08   0
   7  -3  -5   20.97    3.46   0
   7   3  -5   21.25    5.25   0
  -7   3   5   21.56    2.38   0
  -6   3   5  117.14    4.06   0
   6   3  -5  120.85    5.73   0
   6  -3  -5  108.44    4.26   0
  -5   3   5  470.23    5.79   0
   5   3  -5  474.46    8.48   0
   5  -3  -5  437.09    5.85   0
   5   3  -5  460.37    8.33   0
   4   3  -5  717.15    8.90   0
   4  -3  -5  736.89    7.06   0
  -4   3   5  714.86    6.61   0
  -3   3   5 2023.68   10.96   0
   3  -3  -5 1869.59   10.37   0
   3   3  -5 1910.33   13.15   0
  -2   3   5  142.79    3.69   0
   2   3  -5  142.47    3.96   0
   2  -3  -5  141.57    4.30   0
   1  -3  -5 1928.88   11.23   0
   1   3  -5 1847.21   11.70   0
   0  -3  -5  730.44    7.24   0
   0   3  -5  735.78    7.30   0
   1  -3   5  532.23    5.79   0
  -1  -3  -5  571.18    6.53   0
  -1   3  -5  544.89    6.44   0
  -2   3  -5    8.98    3.57   0
   2  -3   5    6.80    3.46   0
  -3   3  -5    3.55    3.32   0
   3  -3   5    3.65    2.32   0
  -4  -3  -5   -2.28    3.23   0
  -4   3  -5    4.91    3.59   0
   4  -3   5    2.64    2.39   0
  -5  -3  -5    7.13    3.55   0
   5  -3   5    2.42    3.55   0
  -5   3  -5    3.00    3.72   0
  -6  -3  -5  113.17    4.39   0
  -6   3  -5  121.43    4.52   0
   6  -3   5  121.76    4.31   0
   7  -3   5   70.19    4.12   0
  -7  -3  -5   82.95    4.38   0
  -7   3  -5   78.51    4.27   0
  -8   3  -5   77.09    4.53   0
  -8  -3  -5   80.43    4.66   0
  -9   3  -5   39.35    4.75   0
  -9  -3  -5   35.77    4.84   0
 -12   4   5    3.61    4.28   0
  12  -4  -5    1.78    3.02   0
 -11   4   5    4.92    4.16   0
  11  -4  -5    7.28    3.86   0
 -10   4   5    9.73    3.88   0
  10  -4  -5    5.66    2.69   0
  -9   4   5    4.60    3.62   0
   9  -4  -5    5.57    3.73   0
  -8   4   5    1.18    3.45   0
   8  -4  -5    2.29    3.45   0
   7  -4  -5  139.47    4.35   0
  -7   4   5  139.62    4.31   0
  -6   4   5  422.01    5.83   0
   6   4  -5  410.76   12.19   0
   6   4  -5  428.05   11.97   0
   6  -4  -5  419.01    5.90   0
  -5   4   5   24.61    3.37   0
   5   4  -5   25.54    4.09   0
   5   4  -5   22.06    4.29   0
   5  -4  -5   23.28    3.62   0
  -4   4   5   69.55    3.72   0
   4   4  -5   65.43    4.12   0
   4  -4  -5   61.25    2.89   0
  -3   4   5   53.17    3.72   0
   3   4  -5   50.19    3.76   0
   3  -4  -5   47.12    3.72   0
  -2   4   5  431.77    5.86   0
   2   4  -5  427.49    6.41   0
   2  -4  -5  421.37    5.77   0
   1  -4  -5  101.55    3.22   0
   1   4  -5  105.17    3.53   0
  -1  -4   5  114.17    3.44   0
   0  -4   5   85.66    3.16   0
   0   4  -5   80.22    3.15   0
   0  -4  -5   79.61    2.95   0
  -1   4  -5   40.77    3.65   0
  -1  -4  -5   44.38    3.35   0
   1  -4   5   48.31    3.73   0
  -2  -4  -5   24.52    2.55   0
   2  -4   5   33.36    3.55   0
  -2   4  -5   23.86    3.65   0
   3  -4   5    4.14    2.31   0
  -3  -4  -5    3.84    2.15   0
  -3   4  -5    1.52    2.45   0
   4  -4   5   18.72    3.75   0
  -4  -4  -5   18.54    3.25   0
  -4   4  -5   20.21    3.91   0
   5  -4   5    5.88    2.64   0
  -5   4  -5    2.13    3.75   0
  -5  -4  -5    5.84    3.40   0
  -6   4  -5   -1.03    3.69   0
   6  -4   5    0.80    2.55   0
  -6  -4  -5    1.57    3.52   0
   7  -4   5    4.26    3.66   0
  -7   4  -5    3.25    2.60   0
  -7  -4  -5    0.19    3.89   0
  -8   4  -5    4.72    4.08   0
   8  -4   5    4.22    2.71   0
  -8  -4  -5    4.29    4.33   0
  -9   4  -5    2.64    4.63   0
  -9  -4  -5    5.17    4.73   0
 -12   5   5   39.80    4.82   0
  12  -5  -5   37.16    4.54   0
 -11   5   5    5.97    4.21   0
  11  -5  -5   -8.17    4.06   0
 -10   5   5   78.49    3.41   0
  10  -5  -5   80.71    3.21   0
   9  -5  -5  189.71    4.66   0
  -9   5   5  185.13    3.92   0
  -8   5   5  157.46    4.47   0
   8  -5  -5  169.08    4.62   0
   7  -5  -5  237.82    4.13   0
  -7   5   5  258.18    4.19   0
  -6   5   5   -4.66    3.47   0
   6  -5  -5    2.26    3.61   0
  -5   5   5  831.83    7.05   0
   5   5  -5  783.41   11.88   0
   5  -5  -5  748.55    6.40   0
   4  -5  -5  513.66    5.87   0
   4   5  -5  503.07    7.92   0
  -4   5   5  476.07    5.62   0
  -3   5   5  410.58    4.97   0
   3  -5  -5  407.97    5.60   0
   3   5  -5  438.07    6.93   0
   2  -5  -5   64.92    2.89   0
  -2   5   5   67.35    3.57   0
   2   5  -5   64.85    3.90   0
  -1   5   5  160.17    4.11   0
   1  -5  -5  153.06    4.10   0
  -1  -5   5  155.48    4.45   0
   1   5  -5  150.88    4.48   0
   0  -5   5  239.32    4.31   0
   0  -5  -5  251.50    4.72   0
   0   5  -5  242.04    4.93   0
  -1  -5  -5  496.13    6.25   0
  -1   5  -5  500.90    6.03   0
   1  -5   5  502.33    6.06   0
  -2  -5  -5   33.63    3.39   0
   2  -5   5   37.62    2.70   0
  -2   5  -5   30.90    2.77   0
  -3  -5  -5  132.93    4.31   0
  -3   5  -5  128.68    3.54   0
   3  -5   5  134.53    3.41   0
  -4  -5  -5   33.30    3.71   0
  -4   5  -5   37.02    2.88   0
   4  -5   5   41.36    3.84   0
  -5  -5  -5  106.88    4.14   0
  -5  -5  -5  107.33    4.23   0
  -5   5  -5  109.81    3.32   0
   5  -5   5  106.49    3.16   0
  -6  -5  -5   23.26    3.85   0
   6  -5   5   22.77    2.78   0
  -6  -5  -5   27.17    3.66   0
  -6   5  -5   22.54    4.02   0
  -7  -5  -5   56.76    4.36   0
  -7  -5  -5   57.90    4.19   0
  -7   5  -5   58.63    4.33   0
   7  -5   5   56.29    4.23   0
  -8  -5  -5   27.62    4.69   0
  -8   5  -5   20.50    3.15   0
  -8  -5  -5   22.33    4.35   0
   8  -5   5   23.50    3.15   0
  -9   5  -5   12.42    4.69   0
  -9  -5  -5   11.69    4.83   0
  -9  -5  -5   10.69    4.46   0
   9  -5   5    6.28    3.02   0
 -12   6   5   13.34    4.94   0
  12  -6  -5   15.34    3.36   0
 -11   6   5    4.47    4.29   0
  11  -6  -5    8.76    4.24   0
 -10   6   5   10.68    2.99   0
  10  -6  -5   12.41    4.10   0
   9  -6  -5   -1.26    3.81   0
  -9   6   5    6.51    3.97   0
   8  -6  -5   70.86    4.19   0
  -8   6   5   63.40    3.11   0
   7  -6  -5   27.64    3.86   0
  -7   6   5   21.94    3.81   0
   6  -6  -5  168.42    4.56   0
  -6   6   5  171.26    3.59   0
  -5   6   5   13.39    2.62   0
   5   6  -5   11.51    5.23   0
   5  -6  -5   13.43    3.43   0
  -4   6   5   -1.16    3.04   0
   4   6  -5    1.38    4.37   0
   4  -6  -5    4.80    3.52   0
   3   6  -5  170.73    5.00   0
   3  -6  -5  172.31    4.47   0
  -3   6   5  166.77    4.20   0
  -2  -6   5   21.46    2.46   0
  -2   6   5   20.48    2.49   0
   2   6  -5   23.40    3.60   0
   2  -6  -5   27.51    3.36   0
  -1  -6   5   37.04    3.66   0
  -1   6   5   36.38    3.44   0
   1  -6  -5   36.90    3.38   0
   1   6  -5   32.92    3.78   0
   0  -6  -5   17.61    3.37   0
   0   6  -5   21.51    3.58   0
   0  -6   5   16.76    3.49   0
  -1  -6  -5   33.06    3.44   0
   1  -6   5   41.96    3.79   0
  -1   6  -5   43.46    3.78   0
  -2  -6  -5   -1.22    2.28   0
   2  -6   5    2.32    2.62   0
  -2   6  -5    0.29    3.67   0
   3  -6   5   40.60    2.85   0
  -3   6  -5   37.46    3.79   0
  -3  -6  -5   37.90    3.69   0
  -4  -6  -5   11.79    3.40   0
   4  -6   5    7.00    3.82   0
  -4   6  -5   11.60    3.50   0
  -5  -6  -5    2.46    3.23   0
  -5   6  -5    2.73    2.63   0
  -5  -6  -5    4.24    3.34   0
   5  -6   5   -0.47    3.62   0
  -6   6  -5    4.52    2.78   0
  -6  -6  -5    5.48    3.63   0
  -6  -6  -5    4.35    4.58   0
   6  -6   5    1.04    3.80   0
   7  -6   5    4.33    2.87   0
  -7   6  -5    2.80    2.86   0
  -7  -6  -5    6.09    3.97   0
  -7  -6  -5    3.56    5.17   0
  -8  -6  -5    4.96    5.68   0
  -8  -6  -5   -0.93    3.94   0
  -8   6  -5    8.50    4.31   0
   8  -6   5    2.89    4.19   0
 -11   7   5   19.05    4.76   0
  11  -7  -5   12.62    4.62   0
 -10   7   5   24.15    4.26   0
  10  -7  -5   14.49    2.87   0
  -9   7   5   76.08    3.26   0
   9  -7  -5   66.62    4.22   0
   8  -7  -5  220.04    4.91   0
  -8   7   5  217.64    4.98   0
   7  -7  -5  262.57    4.24   0
  -7   7   5  271.07    4.16   0
   6  -7  -5   87.10    3.96   0
  -6   7   5   90.11    3.07   0
  -5   7   5  163.46    3.60   0
   5   7  -5  171.18    6.58   0
   5  -7  -5  163.83    3.69   0
   4   7  -5  125.49    4.87   0
  -4   7   5  113.19    4.19   0
   4  -7  -5  124.87    4.16   0
   3   7  -5   41.90    3.85   0
  -3   7   5   41.37    3.58   0
  -3  -7   5   41.43    3.85   0
   3  -7  -5   43.56    3.02   0
  -2   7   5   23.80    2.54   0
   2   7  -5   25.96    3.70   0
  -2  -7   5   21.46    3.58   0
   2  -7  -5   17.52    3.68   0
  -1   7   5    0.71    3.10   0
   1   7  -5    3.32    3.52   0
   1  -7  -5   -3.70    3.22   0
  -1  -7   5    4.92    3.41   0
   0   7  -5    3.78    2.30   0
   0  -7   5    2.63    2.39   0
   0  -7  -5    6.00    3.10   0
   1  -7   5  548.47    5.87   0
  -1   7  -5  478.14    5.55   0
  -1  -7  -5  523.95    6.30   0
   2  -7   5   78.31    3.26   0
  -2   7  -5   84.67    4.06   0
  -2  -7  -5   79.92    4.18   0
  -3  -7  -5  226.89    5.13   0
  -3   7  -5  214.38    4.86   0
   3  -7   5  239.96    4.21   0
   4  -7   5  224.63    5.33   0
  -4  -7  -5  213.49    5.02   0
  -4   7  -5  225.90    4.91   0
  -5   7  -5  101.76    3.50   0
  -5  -7  -5  113.25    4.78   0
  -5  -7  -5  113.38    4.83   0
   5  -7   5  113.83    4.57   0
  -6  -7  -5   47.81    4.44   0
  -6   7  -5   51.72    4.18   0
  -6  -7  -5   47.66    4.74   0
   6  -7   5   42.69    4.25   0
  -7   7  -5   11.29    4.24   0
  -7  -7  -5   10.68    4.10   0
  -7  -7  -5    9.68    4.34   0
   7  -7   5   13.97    2.92   0
  -8  -7  -5    4.53    4.78   0
   8  -7   5    5.07    4.38   0
  -8  -7  -5    3.88    5.47   0
  -8   7  -5    8.40    4.49   0
 -11   8   5    6.41    3.18   0
  11  -8  -5   11.08    3.44   0
 -10   8   5    2.16    4.32   0
  10  -8  -5    3.36    4.15   0
  -9   8   5    5.69    4.29   0
   9  -8  -5    5.76    4.30   0
   8  -8  -5   -1.62    2.64   0
  -8   8   5    8.05    3.80   0
   7  -8  -5    3.08    3.81   0
  -7   8   5    6.97    3.89   0
   6  -8  -5    0.52    3.83   0
  -6   8   5    3.40    3.69   0
   5  -8  -5   63.05    4.04   0
  -5   8   5   64.98    2.83   0
   5   8  -5   64.60    5.14   0
  -4   8   5    1.53    3.27   0
   4   8  -5    0.51    4.13   0
   4  -8  -5    6.05    3.46   0
   3   8  -5   11.39    3.65   0
  -3   8   5   14.02    2.46   0
  -3  -8   5   13.15    3.66   0
   3  -8  -5   11.17    3.59   0
  -2  -8   5   33.30    3.95   0
  -2   8   5   31.12    3.42   0
   2   8  -5   30.07    3.85   0
   2  -8  -5   37.22    3.62   0
   1   8  -5    2.95    3.55   0
  -1   8   5    4.03    2.17   0
  -1  -8   5    3.35    3.69   0
   1  -8  -5    2.61    3.27   0
   0   8   5    5.58    2.10   0
   0  -8   5    3.92    2.43   0
   0  -8  -5    2.60    3.49   0
   0   8  -5    3.38    3.40   0
  -1   8  -5   17.02    3.60   0
   1  -8   5   16.32    3.89   0
  -1  -8  -5   16.53    2.66   0
   2  -8   5   41.83    2.73   0
  -2   8  -5   39.63    3.96   0
  -2  -8  -5   38.65    2.95   0
  -3   8  -5   11.54    2.74   0
  -3  -8  -5   13.85    3.53   0
   3  -8   5   14.36    3.87   0
  -4   8  -5    9.09    2.67   0
   4  -8   5    6.10    2.69   0
  -4  -8  -5    6.35    3.59   0
   5  -8   5    6.45    2.71   0
  -5  -8  -5    2.56    3.85   0
  -5   8  -5    3.75    2.77   0
  -6  -8  -5   -2.48    4.27   0
  -6   8  -5    4.91    4.21   0
   6  -8   5   -0.16    2.93   0
  -6  -8  -5    0.66    5.12   0
  -7   8  -5   -1.52    3.18   0
  -7  -8  -5    2.70    5.40   0
  -7  -8  -5    3.59    5.73   0
   7  -8   5    4.49    4.48   0
 -10   9   5   14.48    4.80   0
  10  -9  -5   15.56    4.69   0
  -9   9   5   51.02    4.59   0
   9  -9  -5   49.93    4.41   0
   8  -9  -5   45.87    4.32   0
  -8   9   5   37.80    4.20   0
   7  -9  -5   13.56    3.88   0
  -7   9   5   17.07    2.76   0
  -6   9   5   25.98    2.78   0
   6  -9  -5   29.59    3.97   0
   5  -9  -5   73.51    3.12   0
  -5   9   5   78.61    4.01   0
   5   9  -5   79.84    5.33   0
   4  -9  -5   58.64    3.01   0
  -4   9   5   58.02    3.65   0
   4   9  -5   59.79    4.42   0
  -3  -9   5  100.35    4.57   0
  -3   9   5   92.43    3.99   0
   3   9  -5   98.70    5.02   0
   3  -9  -5   93.14    4.14   0
   2   9  -5  143.34    4.66   0
  -2   9   5  145.54    4.22   0
   2  -9  -5  142.13    3.42   0
  -2  -9   5  150.84    4.79   0
   1   9  -5   53.69    4.04   0
  -1  -9   5   50.56    3.30   0
   1  -9  -5   61.35    3.87   0
  -1   9   5   66.55    3.64   0
   0   9   5   66.43    3.91   0
   0   9  -5   59.60    3.15   0
   0  -9   5   61.81    4.33   0
   0  -9  -5   67.89    4.16   0
   1  -9   5  105.45    3.50   0
  -1   9  -5   97.16    4.36   0
  -1  -9  -5  102.72    4.49   0
  -2   9  -5    2.63    2.71   0
   2  -9   5   -0.98    4.01   0
  -2  -9  -5    2.99    3.68   0
   3  -9   5   76.14    3.32   0
  -3   9  -5   74.53    4.28   0
  -3  -9  -5   79.46    4.38   0
   4  -9   5   32.81    4.02   0
  -4   9  -5   27.86    2.92   0
  -4  -9  -5   34.51    4.03   0
  -5   9  -5    8.01    2.99   0
   5  -9   5   11.86    4.26   0
  -5  -9  -5   10.87    4.27   0
  -6   9  -5   40.51    3.55   0
  -6  -9  -5   45.25    5.70   0
   6  -9   5   47.04    4.69   0
  -6  -9  -5   41.81    5.07   0
  -7   9  -5   12.92    4.62   0
   7  -9   5   16.94    3.24   0
  -7  -9  -5    8.52    6.04   0
  -7  -9  -5   13.96    6.29   0
  -9  10   5    1.72    3.17   0
   9 -10  -5    4.41    3.24   0
  -8  10   5   -0.84    4.35   0
   8 -10  -5    3.92    3.06   0
   7 -10  -5   13.50    4.14   0
  -7  10   5   12.07    2.85   0
  -6  10   5    1.25    2.77   0
   6 -10  -5   -3.82    3.98   0
  -5  10   5   12.96    3.79   0
   5  10  -5   12.54    4.66   0
   5 -10  -5    8.38    3.97   0
  -4  10   5    0.74    3.80   0
   4 -10  -5    1.26    2.74   0
   4  10  -5    0.52    4.54   0
   3 -10  -5    0.78    3.75   0
  -3  10   5    3.11    2.63   0
  -3 -10   5    5.86    4.00   0
   3  10  -5    1.40    3.70   0
  -2  10   5   60.55    2.89   0
   2  10  -5   60.57    3.98   0
  -2 -10   5   61.32    4.16   0
   2 -10  -5   50.17    4.12   0
  -1  10   5   -5.44    3.55   0
  -1 -10   5    0.43    3.84   0
   1 -10  -5    2.20    3.56   0
   1  10  -5    2.92    3.83   0
   0  10   5    3.49    3.69   0
   0 -10   5    5.92    3.99   0
   0 -10  -5   -0.99    3.87   0
   0  10  -5    1.56    2.68   0
  -1  10  -5    3.87    2.67   0
   1 -10   5    2.93    2.87   0
  -1 -10  -5   -0.47    3.83   0
  -2  10  -5    0.44    3.78   0
   2 -10   5    6.40    3.91   0
  -2 -10  -5    1.87    3.78   0
  -3  10  -5   15.99    3.91   0
   3 -10   5   18.05    2.98   0
  -3 -10  -5    8.69    3.79   0
  -4  10  -5    4.09    2.93   0
   4 -10   5    1.96    4.15   0
  -4 -10  -5    1.42    4.19   0
  -5  10  -5    7.47    4.23   0
   5 -10   5    4.05    4.36   0
  -5 -10  -5    4.42    5.48   0
  -6  10  -5    5.32    4.53   0
  -6 -10  -5    3.63    4.77   0
   6 -10   5    7.32    4.52   0
  -6 -10  -5    6.23    4.91   0
  -8  11   5   -1.54    4.63   0
   8 -11  -5    0.14    4.56   0
  -7  11   5   31.49    3.17   0
   7 -11  -5   27.39    4.64   0
  -6  11   5   29.34    3.16   0
   6 -11  -5   26.54    3.23   0
   5 -11  -5   86.32    4.65   0
  -5  11   5   89.30    4.52   0
   5  11  -5   79.99    5.87   0
  -4  11   5   88.84    4.18   0
   4 -11  -5   74.72    4.43   0
   4  11  -5   78.82    4.92   0
   3 -11  -5   62.95    4.29   0
  -3  11   5   60.75    4.27   0
   3  11  -5   57.50    4.23   0
  -3 -11   5   62.87    4.68   0
   2 -11  -5  195.60    5.12   0
  -2  11   5  206.06    5.00   0
   2  11  -5  195.58    5.34   0
  -2 -11   5  215.15    5.87   0
   1 -11  -5   76.39    3.25   0
  -1  11   5   82.22    4.45   0
  -1 -11   5   92.50    4.95   0
   1  11  -5   86.43    4.59   0
   0 -11   5   28.04    3.08   0
   0  11   5   26.72    3.88   0
   0  11  -5   26.37    3.85   0
   0 -11  -5   24.00    4.32   0
   1 -11   5    5.22    4.26   0
  -1  11  -5   10.77    4.18   0
  -1 -11  -5    5.88    3.95   0
   2 -11   5   19.50    3.04   0
  -2  11  -5   22.56    3.10   0
  -2 -11  -5   19.75    4.12   0
   3 -11   5   18.56    4.48   0
  -3  11  -5   17.60    2.96   0
  -3 -11  -5   16.98    4.55   0
   4 -11   5   10.24    3.28   0
  -4  11  -5   15.85    3.22   0
  -4 -11  -5   12.04    4.70   0
   5 -11   5    6.53    4.25   0
  -5  11  -5    2.36    4.70   0
   6 -12  -5    6.81    3.26   0
  -6  12   5    5.47    4.46   0
  -5  12   5    8.80    4.30   0
   5  12  -5    8.06    5.43   0
   5 -12  -5    3.84    3.23   0
   4  12  -5    0.93    5.04   0
  -4  12   5    2.76    4.31   0
   4 -12  -5   -0.42    3.00   0
  -3 -12   5   26.40    4.60   0
   3 -12  -5   18.27    4.53   0
   3  12  -5   24.22    4.35   0
  -3  12   5   20.14    4.12   0
   2 -12  -5    4.90    2.97   0
  -2  12   5    0.49    4.05   0
   2  12  -5    3.23    3.98   0
  -2 -12   5    1.37    3.01   0
   1 -12  -5    5.74    4.19   0
  -1  12   5    0.76    2.90   0
  -1 -12   5    0.76    4.55   0
   1  12  -5   -0.42    4.06   0
   0 -12   5    3.59    4.41   0
   0  12  -5    4.08    4.42   0
   0 -12  -5    3.09    3.92   0
  -1 -12  -5    2.99    4.31   0
   1 -12   5    3.09    3.05   0
  -1  12  -5    5.83    4.16   0
  -2 -12  -5    3.32    4.60   0
   2 -12   5   -0.26    4.64   0
  -2  12  -5   -2.89    4.52   0
  -3 -12  -5    5.34    4.66   0
   3 -12   5    3.86    3.34   0
  -3  12  -5   -0.00    3.49   0
  -4  13   5   17.98    4.51   0
   4 -13  -5   21.76    4.63   0
   4  13  -5   22.36    5.77   0
  -3  13   5   13.68    3.34   0
   3 -13  -5   13.52    4.77   0
   3  13  -5   22.97    4.64   0
  -3 -13   5   17.53    5.24   0
  -2  13   5    8.93    4.53   0
   2 -13  -5   10.67    3.32   0
  -2 -13   5   16.29    4.88   0
   2  13  -5    7.58    4.49   0
   1 -13  -5   16.69    3.21   0
  -1  13   5   16.18    4.24   0
   1  13  -5   15.91    4.41   0
  -1 -13   5   16.65    5.05   0
   0 -13  -5    3.13    4.64   0
   0 -13   5    2.21    4.73   0
   0  13  -5    1.65    3.23   0
  -1  13  -5   12.56    4.58   0
  13   0  -6   15.49    5.64   0
 -13   0   6   15.98    5.60   0
  12   0  -6   15.87    5.15   0
 -12   0   6   13.68    5.28   0
 -11   0   6   16.34    3.85   0
  11   0  -6   21.05    3.95   0
 -10   0   6  320.65    6.67   0
  10   0  -6  312.57    6.11   0
  -9   0   6   38.17    3.68   0
   9   0  -6   36.57    3.96   0
  -8   0   6   38.33    4.22   0
   8   0  -6   38.03    3.91   0
  -7   0   6  125.11    4.21   0
   7   0  -6  122.17    4.40   0
   6   0  -6  323.39    5.58   0
   5   0  -6  216.87    4.82   0
   4   0  -6   14.04    3.16   0
   3   0  -6 1077.43    8.75   0
  -1   0  -6  248.54    4.38   0
  -2   0  -6 1634.16    9.54   0
  -3   0  -6  646.77    6.11   0
  -4   0  -6   35.88    3.51   0
  -5   0  -6   65.53    3.90   0
  -6   0  -6   -0.49    3.62   0
  -7   0  -6   10.54    2.80   0
  -8   0  -6    6.32    4.14   0
  -9   0  -6   -2.32    4.25   0
 -13   1   6    7.21    5.69   0
  13  -1  -6    6.18    4.49   0
  13   1  -6    4.27    5.60   0
 -12   1   6   12.89    4.24   0
  12   1  -6    9.36    5.10   0
  12  -1  -6   10.67    4.15   0
  11   1  -6    0.00    4.61   0
 -11   1   6    3.90    3.80   0
  11  -1  -6    0.01    3.73   0
 -10   1   6    2.44    3.54   0
  10  -1  -6    0.25    3.47   0
  10   1  -6    1.68    3.88   0
   9   1  -6   13.84    4.01   0
  -9   1   6   14.30    3.57   0
   9  -1  -6   11.14    3.70   0
   8   1  -6    5.26    3.59   0
  -8   1   6    7.50    3.31   0
   8  -1  -6    8.43    3.56   0
  -7   1   6    9.04    2.27   0
   7   1  -6    4.87    3.35   0
   7  -1  -6    5.85    3.40   0
  -6   1   6  225.57    4.98   0
   6   1  -6  236.96    5.40   0
   6  -1  -6  233.07    5.17   0
  -5   1   6   -1.37    2.98   0
   5   1  -6   -0.36    2.91   0
   5  -1  -6    5.21    3.05   0
   4   1  -6   27.76    2.57   0
   4  -1  -6   33.24    3.43   0
   3  -1  -6   80.08    3.03   0
   2  -1  -6  129.80    4.17   0
   0   1  -6   64.93    3.91   0
  -1   1  -6    1.99    3.41   0
  -2   1  -6   -0.19    2.51   0
  -2  -1  -6    1.23    3.08   0
  -3   1  -6   -0.47    3.55   0
  -3  -1  -6    3.18    3.19   0
  -4  -1  -6   24.70    2.57   0
  -4   1  -6   23.66    3.72   0
  -5  -1  -6   -0.42    2.39   0
  -5   1  -6    4.27    3.41   0
  -6  -1  -6    1.96    2.53   0
  -6   1  -6    4.31    3.55   0
  -7  -1  -6    2.78    3.81   0
  -7   1  -6    2.91    3.79   0
  -8   1  -6    2.10    2.93   0
  -8  -1  -6    5.00    4.22   0
  -9   1  -6   -1.17    3.10   0
  -9  -1  -6    0.72    4.35   0
  13  -2  -6   49.06    4.95   0
 -13   2   6   50.11    5.17   0
 -12   2   6   47.79    4.45   0
  12   2  -6   42.35    7.14   0
  12  -2  -6   36.43    4.25   0
 -11   2   6  118.67    4.88   0
  11  -2  -6  120.00    4.79   0
  11   2  -6  120.61    6.43   0
 -10   2   6  138.31    4.45   0
  10  -2  -6  129.44    4.57   0
  10   2  -6  136.63    5.98   0
   9  -2  -6   94.88    4.33   0
  -9   2   6   98.00    4.13   0
   9   2  -6   91.67    5.30   0
   8   2  -6   28.53    4.50   0
  -8   2   6   34.63    3.56   0
   8  -2  -6   30.12    2.77   0
  -7   2   6    2.72    3.12   0
   7   2  -6    4.48    3.45   0
   7  -2  -6    4.12    3.33   0
  -6   2   6  326.97    5.31   0
   6   2  -6  342.32    6.75   0
   6  -2  -6  321.27    4.84   0
   5   2  -6  267.20    5.53   0
  -5   2   6  256.38    4.30   0
   5  -2  -6  256.06    4.86   0
  -4   2   6  537.52    5.79   0
   4  -2  -6  558.65    6.25   0
   3  -2  -6  711.56    7.01   0
   2  -2  -6 1376.61    9.30   0
   2   2  -6 1288.08    9.61   0
   1  -2  -6  391.82    5.82   0
   1   2  -6  397.57    5.28   0
   0   2  -6  169.26    4.42   0
  -1   2  -6   38.92    2.78   0
  -2   2  -6   40.02    2.71   0
  -3  -2  -6  416.32    5.72   0
  -3   2  -6  434.62    5.78   0
  -4   2  -6   21.81    3.79   0
  -4  -2  -6   21.75    3.40   0
  -5   2  -6   52.90    3.95   0
  -5  -2  -6   53.14    3.80   0
  -6  -2  -6   55.44    4.16   0
  -6   2  -6   52.88    3.87   0
  -7   2  -6   67.00    4.51   0
  -7  -2  -6   59.06    4.59   0
  -8   2  -6   40.87    4.39   0
  -8  -2  -6   31.23    4.46   0
  -9   2  -6    6.30    4.51   0
  -9  -2  -6   12.75    4.48   0
 -13   3   6    7.28    4.66   0
  13  -3  -6    4.49    4.42   0
 -12   3   6    3.12    4.28   0
  12  -3  -6    5.92    4.18   0
 -11   3   6   22.46    4.15   0
  11  -3  -6   22.35    4.20   0
  10  -3  -6   -1.56    3.82   0
 -10   3   6    3.86    3.71   0
   9   3  -6    2.04    5.72   0
   9  -3  -6    4.58    3.69   0
  -9   3   6    4.85    3.61   0
   8  -3  -6   48.80    2.87   0
   8   3  -6   50.82    5.73   0
  -8   3   6   52.31    3.62   0
  -7   3   6  232.89    4.60   0
   7   3  -6  245.16    7.11   0
   7  -3  -6  238.44    4.71   0
   6   3  -6    2.36    3.93   0
   6  -3  -6    4.43    3.34   0
  -6   3   6    6.50    2.18   0
  -5   3   6   55.23    3.42   0
   5  -3  -6   49.96    3.62   0
   5   3  -6   47.91    4.37   0
  -4   3   6    4.71    3.25   0
   4   3  -6    2.35    2.99   0
   4  -3  -6    3.05    3.30   0
   3   3  -6    0.83    2.24   0
  -3   3   6    0.07    3.36   0
   3  -3  -6   -0.90    3.34   0
   2  -3  -6    2.88    2.40   0
   2   3  -6    4.71    3.21   0
   1   3  -6    0.26    3.29   0
   1  -3  -6    0.53    2.34   0
   0  -3  -6   64.97    3.58   0
   0   3  -6   60.68    3.70   0
  -1  -3  -6   12.05    3.08   0
  -1   3  -6    9.25    3.48   0
  -2   3  -6    6.65    3.28   0
  -3   3  -6   17.38    2.58   0
  -4  -3  -6   32.01    3.67   0
  -4   3  -6   37.62    2.85   0
  -5  -3  -6   18.29    3.51   0
  -5   3  -6   21.70    2.72   0
  -6  -3  -6    6.55    3.63   0
  -6   3  -6    8.84    2.76   0
  -7   3  -6    1.89    2.98   0
  -7  -3  -6    1.59    4.06   0
  -8   3  -6   -4.44    4.67   0
  -8  -3  -6    1.92    4.22   0
  -9   3  -6   -1.35    4.47   0
  -9  -3  -6   -0.16    4.69   0
 -12   4   6   92.70    3.78   0
  12  -4  -6   95.96    3.75   0
 -11   4   6   54.82    4.26   0
  11  -4  -6   50.98    4.17   0
  10  -4  -6  157.68    4.68   0
 -10   4   6  160.42    3.85   0
   9  -4  -6   51.49    3.03   0
  -9   4   6   49.27    3.92   0
   8  -4  -6  144.69    3.43   0
  -8   4   6  152.24    4.18   0
  -7   4   6   14.01    2.47   0
   7   4  -6   13.64    4.90   0
   7   4  -6   14.17    5.02   0
   7  -4  -6   14.02    2.49   0
   6   4  -6  131.48    5.77   0
   6   4  -6  133.36    5.82   0
  -6   4   6  132.84    3.36   0
   6  -4  -6  118.32    3.35   0
   5   4  -6  317.13    6.58   0
   5   4  -6  328.02    6.48   0
   5  -4  -6  315.86    5.07   0
  -5   4   6  334.30    4.99   0
  -4   4   6  861.97    7.28   0
   4  -4  -6  884.44    7.40   0
   4   4  -6  847.89    9.08   0
  -3   4   6  506.64    5.87   0
   3  -4  -6  511.74    5.93   0
   3   4  -6  493.71    6.66   0
   2  -4  -6  562.55    6.18   0
   2   4  -6  563.74    6.75   0
   1  -4  -6  147.53    4.26   0
   1   4  -6  159.17    4.41   0
   0  -4  -6   64.34    3.52   0
   0   4  -6   67.73    3.77   0
  -1   4  -6    3.74    2.21   0
  -1  -4  -6    1.45    2.29   0
   1  -4   6    1.60    2.17   0
  -2   4  -6   -2.41    3.36   0
  -2  -4  -6    2.36    2.14   0
   2  -4   6    5.65    3.35   0
   3  -4   6   84.22    3.71   0
  -3  -4  -6   87.20    3.75   0
  -3   4  -6   84.58    3.03   0
   4  -4   6   46.43    3.62   0
  -4  -4  -6   43.18    3.67   0
  -4   4  -6   51.04    3.85   0
   5  -4   6   63.98    2.94   0
  -5  -4  -6   53.44    2.99   0
  -5   4  -6   50.66    2.94   0
   6  -4   6   43.22    2.98   0
  -6   4  -6   44.30    3.11   0
  -6  -4  -6   49.32    4.06   0
  -7  -4  -6  104.35    4.91   0
  -7   4  -6   93.00    4.57   0
  -8  -4  -6   36.03    4.77   0
  -8   4  -6   41.70    4.62   0
  -9   4  -6   19.49    4.92   0
  -9  -4  -6   14.41    5.00   0
 -12   5   6   30.73    4.74   0
  12  -5  -6   25.35    4.42   0
 -11   5   6   12.37    4.22   0
  11  -5  -6   13.82    4.04   0
  10  -5  -6   -1.43    2.84   0
 -10   5   6    3.67    4.09   0
  -9   5   6   25.30    3.66   0
   9  -5  -6   25.57    3.89   0
   8  -5  -6   41.27    4.08   0
  -8   5   6   39.54    2.70   0
  -7   5   6   32.33    2.75   0
   7  -5  -6   33.06    3.82   0
   6   5  -6  144.50    6.55   0
  -6   5   6  147.62    4.42   0
   6   5  -6  138.93    6.79   0
   6  -5  -6  138.19    4.39   0
   5   5  -6    1.85    3.28   0
  -5   5   6   -0.76    2.25   0
   5  -5  -6    5.26    3.31   0
   4   5  -6   19.31    3.59   0
  -4   5   6   23.49    2.47   0
   4  -5  -6   18.87    2.39   0
   3   5  -6   22.86    3.53   0
  -3   5   6   21.87    3.18   0
   3  -5  -6   22.62    3.26   0
  -2   5   6    9.91    2.17   0
   2   5  -6    9.89    3.48   0
   2  -5  -6   13.26    3.21   0
   1   5  -6   17.03    2.49   0
   1  -5  -6   10.38    3.28   0
   0  -5   6   12.48    3.26   0
   0  -5  -6   17.57    3.05   0
   0   5  -6   14.46    3.33   0
   1  -5   6   13.32    2.39   0
  -1  -5  -6   15.56    2.37   0
  -1   5  -6   16.47    2.75   0
   2  -5   6    6.10    3.43   0
  -2  -5  -6    3.94    3.03   0
  -2   5  -6    5.66    2.58   0
  -3  -5  -6    8.82    2.46   0
   3  -5   6   10.65    2.56   0
  -3   5  -6    6.70    2.59   0
  -4  -5  -6   14.30    3.56   0
  -4   5  -6   14.00    2.61   0
   4  -5   6   20.29    3.53   0
  -5  -5  -6   38.77    3.78   0
  -5  -5  -6   32.30    3.65   0
  -5   5  -6   32.61    3.89   0
   5  -5   6   28.40    2.74   0
  -6  -5  -6    2.83    3.80   0
  -6  -5  -6    1.53    3.78   0
   6  -5   6    2.97    2.64   0
  -6   5  -6    3.12    3.92   0
  -7   5  -6    5.66    2.66   0
  -7  -5  -6    4.26    4.12   0
  -7  -5  -6    4.49    3.88   0
   7  -5   6    4.87    2.90   0
  -8  -5  -6    6.27    4.44   0
  -8  -5  -6    2.40    4.23   0
  -8   5  -6    1.56    4.41   0
 -12   6   6   33.92    4.93   0
  12  -6  -6   38.17    4.74   0
 -11   6   6    5.71    3.28   0
  11  -6  -6    9.32    3.95   0
  10  -6  -6  132.74    4.89   0
 -10   6   6  134.59    4.83   0
  -9   6   6   19.93    2.80   0
   9  -6  -6   27.03    3.93   0
  -8   6   6  242.32    4.90   0
   8  -6  -6  234.35    4.94   0
   7  -6  -6  107.90    4.24   0
  -7   6   6  107.21    4.14   0
   6   6  -6  127.25    6.88   0
   6   6  -6  123.17    7.48   0
  -6   6   6  134.17    3.37   0
   6  -6  -6  126.25    4.23   0
  -5   6   6   10.33    2.54   0
   5   6  -6   10.43    4.20   0
   5  -6  -6   11.06    3.56   0
  -4   6   6  336.81    5.00   0
   4   6  -6  325.97    6.28   0
   4  -6  -6  319.00    4.97   0
  -3   6   6   64.59    2.76   0
   3  -6  -6   78.09    3.89   0
   3   6  -6   73.47    4.17   0
   2  -6  -6   97.58    3.28   0
  -2   6   6  109.59    4.04   0
   2   6  -6  100.40    4.12   0
  -1  -6   6  146.41    4.26   0
   1  -6  -6  142.19    4.18   0
   1   6  -6  132.17    3.57   0
   0  -6   6  151.87    4.34   0
   0  -6  -6  132.91    3.36   0
   0   6  -6  127.27    4.17   0
   1  -6   6  449.13    5.33   0
  -1  -6  -6  420.86    5.01   0
  -1   6  -6  444.65    6.00   0
   2  -6   6  327.06    5.33   0
  -2  -6  -6  333.06    5.30   0
  -2   6  -6  306.08    4.53   0
   3  -6   6   75.90    3.85   0
  -3  -6  -6   70.98    3.99   0
  -3   6  -6   66.01    4.07   0
  -4  -6  -6   54.83    3.94   0
   4  -6   6   67.74    4.04   0
  -4   6  -6   59.69    4.21   0
  -5  -6  -6   25.11    3.88   0
  -5   6  -6   34.04    4.06   0
   5  -6   6   26.51    3.93   0
  -5  -6  -6   24.38    4.04   0
  -6  -6  -6    2.34    3.63   0
  -6   6  -6   -1.74    3.94   0
  -6  -6  -6    0.25    3.85   0
   6  -6   6    9.07    3.88   0
  -7  -6  -6   11.97    3.95   0
  -7   6  -6   14.49    4.34   0
   7  -6   6   12.73    4.20   0
  -7  -6  -6   11.77    4.35   0
  -8  -6  -6    4.07    4.58   0
  -8  -6  -6    1.88    4.73   0
  -8   6  -6    0.39    3.28   0
   8  -6   6    2.14    3.04   0
 -11   7   6    8.24    3.22   0
  11  -7  -6   12.02    4.55   0
 -10   7   6    5.36    4.28   0
  10  -7  -6    2.02    4.07   0
   9  -7  -6    5.09    4.05   0
  -9   7   6    2.49    2.68   0
   8  -7  -6    1.23    2.79   0
  -8   7   6   -1.10    3.85   0
   7  -7  -6   20.01    3.76   0
  -7   7   6   18.26    3.69   0
   6   7  -6   13.06    5.50   0
  -6   7   6   13.00    3.52   0
   6   7  -6   12.91    5.72   0
   6  -7  -6   11.17    2.53   0
   5   7  -6    6.96    4.25   0
  -5   7   6    8.69    3.49   0
   5  -7  -6    0.90    3.58   0
   4   7  -6    3.40    3.42   0
  -4   7   6   -0.16    2.34   0
   4  -7  -6    0.82    3.51   0
  -3   7   6    4.79    3.52   0
   3   7  -6    8.10    3.49   0
   3  -7  -6    6.02    3.64   0
  -2   7   6   53.71    2.90   0
  -2  -7   6   56.15    3.74   0
   2   7  -6   51.27    3.94   0
   2  -7  -6   50.51    2.85   0
  -1  -7   6    3.97    3.36   0
   1   7  -6    0.22    3.35   0
   1  -7  -6    4.00    2.31   0
   0  -7   6   -0.19    3.34   0
   0  -7  -6    3.58    2.39   0
   0   7  -6    3.18    3.27   0
   1  -7   6    9.22    3.73   0
  -1  -7  -6    6.74    3.32   0
  -1   7  -6    4.29    3.54   0
  -2  -7  -6    4.77    3.29   0
  -2   7  -6    1.37    2.42   0
   2  -7   6   -1.58    3.73   0
   3  -7   6   14.54    3.72   0
  -3  -7  -6    9.23    3.39   0
  -3   7  -6    9.41    3.75   0
   4  -7   6   13.04    3.98   0
  -4  -7  -6   15.22    3.64   0
  -4   7  -6   12.52    3.92   0
  -5   7  -6    1.47    3.86   0
  -5  -7  -6    0.85    3.82   0
  -5  -7  -6    1.59    3.73   0
   5  -7   6    1.07    3.77   0
  -6   7  -6    3.21    2.96   0
  -6  -7  -6    0.19    4.04   0
   6  -7   6   -0.73    4.00   0
  -6  -7  -6    0.61    4.14   0
  -7  -7  -6   13.15    4.27   0
  -7   7  -6    8.99    3.25   0
  -7  -7  -6    9.61    4.33   0
   7  -7   6    8.29    4.44   0
 -11   8   6   43.46    5.14   0
  11  -8  -6   33.12    3.59   0
 -10   8   6   14.68    3.21   0
  10  -8  -6   15.83    4.31   0
   9  -8  -6   35.37    3.09   0
  -9   8   6   32.37    3.00   0
   8  -8  -6   83.86    4.13   0
  -8   8   6   88.04    4.20   0
  -7   8   6   35.82    3.97   0
   7  -8  -6   42.62    4.13   0
   6  -8  -6   52.51    3.10   0
  -6   8   6   69.26    3.95   0
   6   8  -6   61.44    7.28   0
  -5   8   6    4.44    3.62   0
   5  -8  -6    0.79    2.55   0
   5   8  -6    1.56    4.65   0
   4   8  -6  273.48    6.13   0
  -4   8   6  263.72    4.06   0
   4  -8  -6  259.85    4.04   0
   3   8  -6   41.91    3.93   0
  -3   8   6   42.72    2.86   0
   3  -8  -6   39.82    2.87   0
  -2   8   6  239.27    4.76   0
   2   8  -6  211.56    5.02   0
  -2  -8   6  240.48    5.21   0
   2  -8  -6  224.26    4.10   0
  -1   8   6  104.10    3.99   0
   1   8  -6  103.86    4.26   0
   1  -8  -6  109.32    4.23   0
  -1  -8   6  102.56    4.40   0
   0  -8   6   85.43    4.19   0
   0   8  -6   73.06    3.94   0
   0  -8  -6   79.27    3.08   0
  -1   8  -6  438.92    5.63   0
  -1  -8  -6  443.88    6.13   0
   1  -8   6  453.63    6.25   0
  -2   8  -6   66.19    3.14   0
  -2  -8  -6   71.50    4.11   0
   2  -8   6   77.85    4.30   0
  -3   8  -6   46.27    3.15   0
  -3  -8  -6   46.88    4.01   0
   3  -8   6   60.91    4.26   0
  -4   8  -6   25.31    2.89   0
  -4  -8  -6   27.21    3.72   0
   4  -8   6   22.26    2.92   0
   5  -8   6    1.33    4.22   0
  -5   8  -6    0.99    4.29   0
  -5  -8  -6    4.32    4.05   0
  -5  -8  -6    5.85    3.97   0
  -6   8  -6   12.70    3.13   0
   6  -8   6   15.46    4.27   0
  -6  -8  -6   11.49    4.11   0
  -6  -8  -6   14.28    4.35   0
  -7   8  -6    5.03    4.66   0
  -7  -8  -6    3.77    5.67   0
   7  -8   6    4.46    3.11   0
  -7  -8  -6    6.51    4.99   0
 -10   9   6    2.90    4.75   0
  10  -9  -6    4.64    4.52   0
  -9   9   6   -0.24    4.31   0
   9  -9  -6   -0.97    4.50   0
   8  -9  -6   13.31    4.19   0
  -8   9   6    5.18    2.92   0
  -7   9   6    0.76    2.76   0
   7  -9  -6   -3.59    4.07   0
   6  -9  -6   23.17    4.05   0
  -6   9   6   15.99    2.76   0
   6   9  -6   17.36    6.86   0
   5  -9  -6   55.23    4.32   0
  -5   9   6   56.87    2.93   0
   5   9  -6   54.98    5.20   0
  -4   9   6    2.78    2.49   0
   4  -9  -6    1.18    2.66   0
   4   9  -6    4.68    3.89   0
   3   9  -6   12.23    3.76   0
  -3   9   6   11.19    2.52   0
   3  -9  -6   16.41    3.73   0
   2   9  -6    4.77    2.54   0
  -2   9   6    3.12    3.30   0
  -2  -9   6    4.84    3.82   0
   2  -9  -6    2.43    3.67   0
  -1   9   6    8.86    3.33   0
  -1  -9   6    7.66    3.80   0
   1  -9  -6    4.96    3.53   0
   1   9  -6    8.15    3.76   0
   0   9  -6    3.97    3.51   0
   0  -9  -6    3.17    3.71   0
   0  -9   6    1.93    2.42   0
  -1   9  -6   32.05    3.98   0
  -1  -9  -6   38.39    3.96   0
   1  -9   6   34.73    2.83   0
  -2   9  -6    0.46    3.81   0
  -2  -9  -6   -0.48    3.56   0
   2  -9   6   -0.92    4.00   0
  -3   9  -6   11.78    4.00   0
  -3  -9  -6    6.95    4.13   0
   3  -9   6    4.08    2.82   0
  -4   9  -6    8.36    2.96   0
  -4  -9  -6    3.06    4.06   0
   4  -9   6    1.52    4.28   0
  -5   9  -6   10.04    4.20   0
  -5  -9  -6    5.72    4.22   0
   5  -9   6    9.31    2.97   0
  -6  -9  -6    2.33    4.60   0
   6  -9   6    1.78    3.20   0
  -6   9  -6    4.84    4.45   0
  -6  -9  -6   -1.33    5.64   0
  -9  10   6   40.93    4.90   0
   9 -10  -6   33.21    3.46   0
   8 -10  -6   41.19    3.36   0
  -8  10   6   47.55    4.58   0
   7 -10  -6   15.52    4.24   0
  -7  10   6    6.92    4.08   0
   6 -10  -6   15.69    4.13   0
  -6  10   6    8.67    3.90   0
   6  10  -6   13.00    7.38   0
   5 -10  -6  114.25    3.37   0
  -5  10   6  116.06    4.30   0
   5  10  -6  107.62    6.07   0
   4 -10  -6  107.64    4.50   0
   4  10  -6  101.82    4.71   0
  -4  10   6  113.70    4.28   0
  -3  10   6   84.50    3.19   0
  -3 -10   6   88.27    4.53   0
   3  10  -6   88.31    4.38   0
   3 -10  -6   88.86    4.30   0
   2  10  -6   79.73    4.43   0
  -2 -10   6   86.57    4.56   0
  -2  10   6   91.41    4.23   0
   2 -10  -6   82.45    4.41   0
   1  10  -6   76.32    3.37   0
  -1  10   6   74.18    4.07   0
  -1 -10   6   65.63    4.46   0
   1 -10  -6   65.15    4.32   0
   0  10  -6   19.10    2.74   0
   0 -10  -6   22.69    3.95   0
   0 -10   6   23.54    4.17   0
  -1  10  -6   17.32    3.88   0
   1 -10   6   23.87    2.85   0
  -1 -10  -6   18.97    3.89   0
  -2  10  -6    4.07    3.79   0
   2 -10   6    6.51    4.11   0
  -2 -10  -6    7.85    4.09   0
  -3  10  -6   12.17    4.09   0
   3 -10   6   10.30    4.31   0
  -3 -10  -6    5.05    4.02   0
  -4  10  -6    8.61    4.29   0
  -4 -10  -6   13.16    4.36   0
   4 -10   6   10.88    4.26   0
  -5  10  -6    5.94    3.18   0
  -5 -10  -6    5.70    4.94   0
   5 -10   6    4.60    3.31   0
  -8  11   6   19.01    4.70   0
   8 -11  -6   15.31    3.47   0
   7 -11  -6   10.77    4.53   0
  -7  11   6   10.73    4.44   0
   6 -11  -6    0.73    2.93   0
  -6  11   6   -1.28    4.09   0
  -5  11   6    8.85    2.80   0
   5  11  -6    8.26    4.18   0
   5 -11  -6    0.97    4.15   0
  -4  11   6    6.81    4.06   0
   4 -11  -6    0.96    4.16   0
   4  11  -6    2.18    4.15   0
   3 -11  -6    3.70    4.04   0
  -3  11   6   -1.29    3.75   0
  -3 -11   6    4.13    4.12   0
   3  11  -6    5.35    3.93   0
  -2  11   6    5.49    3.99   0
  -2 -11   6    1.09    4.26   0
   2  11  -6   -0.51    4.11   0
   2 -11  -6    3.58    3.95   0
  -1  11   6   10.02    3.95   0
  -1 -11   6   -0.98    4.26   0
   1  11  -6    5.15    3.91   0
   1 -11  -6    3.09    2.73   0
   0 -11  -6    6.56    4.01   0
   0 -11   6    5.80    3.16   0
   0  11  -6    3.20    4.04   0
  -1  11  -6   -2.11    2.91   0
  -1 -11  -6    3.44    4.15   0
   1 -11   6    4.47    4.26   0
  -2  11  -6    5.99    4.16   0
   2 -11   6    8.03    3.35   0
  -2 -11  -6    3.72    3.20   0
  -3  11  -6    2.53    3.08   0
   3 -11   6    4.03    3.20   0
  -3 -11  -6    3.00    4.32   0
  -4  11  -6   23.99    4.68   0
  -4 -11  -6   24.10    4.93   0
   4 -11   6   27.05    4.73   0
  -6  12   6   52.93    4.61   0
   6 -12  -6   53.14    4.87   0
  -5  12   6   14.66    3.31   0
   5  12  -6   16.72    5.55   0
   5 -12  -6   15.45    4.72   0
  -4  12   6   23.14    3.09   0
   4 -12  -6   19.12    4.58   0
   4  12  -6   27.46    4.61   0
   3 -12  -6   14.77    4.29   0
  -3  12   6    7.13    4.43   0
   3  12  -6    9.57    4.30   0
   2 -12  -6   -1.00    3.22   0
  -2  12   6    7.83    4.13   0
   2  12  -6    4.54    4.29   0
  -2 -12   6    5.37    4.52   0
   1 -12  -6   38.83    4.64   0
  -1  12   6   35.28    3.43   0
  -1 -12   6   35.13    4.82   0
   1  12  -6   34.25    4.47   0
   0 -12  -6   11.58    4.37   0
   0 -12   6    7.04    4.56   0
   0  12  -6   11.09    4.32   0
  -1 -12  -6   19.94    3.61   0
  -1  12  -6   19.28    4.56   0
   1 -12   6   23.74    4.79   0
  -2 -12  -6   30.86    4.81   0
   2 -12   6   26.95    4.93   0
  -2  12  -6   27.57    3.61   0
  -2  13   6    8.58    4.39   0
   2  13  -6    5.10    4.54   0
   1  13  -6   -1.03    4.58   0
 -13   1   7   17.18    4.61   0
  13   1  -7   15.00    5.86   0
  13  -1  -7   16.44    4.65   0
 -12   1   7    1.95    4.02   0
  12   1  -7    6.47    4.98   0
  12  -1  -7    5.22    4.18   0
 -11   1   7   26.71    4.13   0
  11  -1  -7   30.82    4.02   0
  11   1  -7   32.65    4.21   0
 -10   1   7   48.20    3.85   0
  10  -1  -7   51.37    3.98   0
  10   1  -7   48.21    5.24   0
   9  -1  -7  492.84    6.47   0
   9   1  -7  467.37    7.20   0
  -9   1   7  499.61    6.33   0
  -8   1   7  500.49    6.29   0
   8   1  -7  516.29    7.08   0
   8  -1  -7  496.77    6.41   0
  -7   1   7  642.15    6.50   0
   7   1  -7  686.81    7.73   0
   7  -1  -7  696.22    7.18   0
   6   1  -7  282.00    4.91   0
   6  -1  -7  292.86    5.18   0
   5   1  -7  185.67    4.48   0
   5  -1  -7  178.05    3.77   0
   4   1  -7   63.76    3.45   0
   4  -1  -7   61.71    3.48   0
   3  -1  -7  416.28    5.60   0
   2  -1  -7  235.61    4.12   0
   0   1  -7  177.30    4.26   0
  -1   1  -7  337.73    5.14   0
  -2  -1  -7  427.72    5.30   0
  -2   1  -7  461.56    5.28   0
  -3  -1  -7  280.92    5.15   0
  -3   1  -7  267.40    4.46   0
  -4  -1  -7    4.50    2.38   0
  -4   1  -7   -1.54    2.53   0
  -5   1  -7    7.04    3.33   0
  -5  -1  -7    3.29    3.63   0
  -6   1  -7   15.21    3.63   0
  -6  -1  -7   14.49    3.85   0
  -7  -1  -7   27.44    3.23   0
  -7   1  -7   30.05    4.21   0
  -8   1  -7   20.37    4.51   0
  -8  -1  -7   17.03    4.28   0
 -13   2   7   27.33    5.16   0
  13  -2  -7   30.90    4.81   0
 -12   2   7    3.25    2.88   0
  12  -2  -7    4.02    4.22   0
  12   2  -7    3.20    6.00   0
  11  -2  -7   16.10    3.00   0
 -11   2   7   16.18    3.82   0
  11   2  -7   12.74    5.01   0
 -10   2   7   19.15    3.67   0
  10  -2  -7   12.62    3.96   0
  10   2  -7   16.65    4.81   0
   9  -2  -7   62.58    4.13   0
   9   2  -7   70.24    5.37   0
  -9   2   7   68.32    3.22   0
  -8   2   7    1.07    3.21   0
   8   2  -7    4.59    3.37   0
   8  -2  -7    0.41    2.41   0
  -7   2   7    1.40    2.11   0
   7   2  -7    1.92    3.50   0
   7  -2  -7    1.14    3.14   0
  -6   2   7  142.40    4.06   0
   6   2  -7  138.06    4.61   0
   6  -2  -7  135.11    4.22   0
   5   2  -7  432.93    6.25   0
   5  -2  -7  415.42    5.05   0
   4  -2  -7  237.47    4.62   0
   3  -2  -7  163.43    3.59   0
   2   2  -7   11.75    3.16   0
   2  -2  -7   11.15    3.33   0
   1  -2  -7    4.73    3.20   0
   1   2  -7   14.00    3.28   0
   0   2  -7   47.09    2.84   0
  -1   2  -7    0.80    3.28   0
  -2   2  -7   -2.44    3.27   0
  -3   2  -7   59.47    2.96   0
  -3  -2  -7   65.82    3.61   0
  -4   2  -7   22.20    3.59   0
  -4  -2  -7   16.13    3.43   0
  -5   2  -7    3.70    3.77   0
  -5  -2  -7    7.03    2.56   0
  -6  -2  -7    6.70    2.63   0
  -6   2  -7    5.86    3.93   0
  -7  -2  -7   -5.36    4.01   0
  -7   2  -7    2.09    4.10   0
  -8   2  -7    1.34    4.54   0
  -8  -2  -7    1.09    4.47   0
 -13   3   7   77.04    5.04   0
  13  -3  -7   67.53    5.04   0
 -12   3   7   30.90    4.35   0
  12  -3  -7   27.07    4.42   0
 -11   3   7   13.77    4.10   0
  11  -3  -7   17.00    4.18   0
  10   3  -7    3.97    5.77   0
  10  -3  -7    4.26    3.83   0
 -10   3   7    1.77    2.47   0
   9  -3  -7  108.54    4.36   0
  -9   3   7  115.60    4.24   0
   9   3  -7  103.66    6.03   0
  -8   3   7  166.27    4.24   0
   8   3  -7  161.37    6.12   0
   8  -3  -7  161.73    4.38   0
  -7   3   7  250.87    4.73   0
   7   3  -7  242.20    6.42   0
   7  -3  -7  237.73    4.74   0
  -6   3   7   19.24    3.26   0
   6   3  -7   20.35    4.12   0
   6  -3  -7   21.86    2.69   0
  -5   3   7  491.33    5.62   0
   5   3  -7  461.46    6.56   0
   5  -3  -7  455.44    5.48   0
   4  -3  -7  729.00    6.30   0
   4   3  -7  764.41    7.72   0
   3   3  -7  232.86    4.87   0
   3  -3  -7  231.16    4.75   0
   2  -3  -7  511.43    5.89   0
   2   3  -7  512.93    6.10   0
   1  -3  -7  150.89    3.99   0
   1   3  -7  148.62    4.10   0
   0  -3  -7   86.37    3.70   0
   0   3  -7   96.35    3.88   0
  -1  -3  -7   82.04    3.00   0
  -1   3  -7   80.83    4.06   0
  -2   3  -7  138.22    4.22   0
  -3   3  -7  273.53    4.94   0
  -3  -3  -7  253.84    4.12   0
  -4   3  -7  121.91    4.06   0
  -4  -3  -7  120.56    4.36   0
  -5  -3  -7   76.74    4.18   0
  -5   3  -7   76.54    3.23   0
  -6  -3  -7   85.39    4.62   0
  -6   3  -7   71.72    3.38   0
  -7  -3  -7   50.76    3.47   0
  -7   3  -7   46.23    3.36   0
  -8   3  -7   22.18    4.57   0
  -8  -3  -7   16.38    4.42   0
 -12   4   7   17.96    3.22   0
  12  -4  -7   15.98    4.40   0
 -11   4   7   22.44    4.15   0
  11  -4  -7   19.51    4.26   0
  10  -4  -7    4.76    3.87   0
 -10   4   7    3.95    3.66   0
   9  -4  -7   28.30    3.86   0
  -9   4   7   36.12    3.73   0
  -8   4   7   15.20    3.50   0
   8   4  -7   11.96    5.22   0
   8  -4  -7   10.90    3.68   0
   8   4  -7   12.72    5.20   0
  -7   4   7   74.26    3.82   0
   7   4  -7   74.47    4.41   0
   7   4  -7   69.92    4.91   0
   7  -4  -7   70.76    3.88   0
  -6   4   7   21.05    3.62   0
   6   4  -7   17.20    4.26   0
   6   4  -7   20.24    4.17   0
   6  -4  -7   17.81    3.64   0
  -5   4   7   81.35    3.05   0
   5   4  -7   84.09    4.25   0
   5  -4  -7   83.85    3.14   0
   4   4  -7    4.77    3.32   0
  -4   4   7    5.27    2.14   0
   4  -4  -7    4.09    2.26   0
   3   4  -7   11.36    3.41   0
   3  -4  -7   12.47    3.18   0
   2  -4  -7  102.85    3.80   0
   2   4  -7  113.67    4.19   0
   1  -4  -7   33.13    3.34   0
   1   4  -7   28.25    3.44   0
   0  -4  -7   15.75    2.55   0
   0   4  -7   13.45    2.57   0
  -1  -4  -7   17.27    2.34   0
  -1   4  -7    7.48    3.60   0
  -2  -4  -7    6.08    3.03   0
  -2   4  -7    6.85    2.71   0
  -3  -4  -7    1.03    3.28   0
  -3   4  -7    1.80    3.52   0
  -4  -4  -7    7.23    2.48   0
  -4  -4  -7    8.55    3.59   0
  -4   4  -7    7.61    3.42   0
  -5  -4  -7    1.50    3.71   0
  -5   4  -7   -2.15    2.74   0
  -6   4  -7    4.68    3.77   0
  -6  -4  -7    2.64    3.92   0
  -7  -4  -7    3.73    4.02   0
  -7   4  -7    2.28    4.21   0
  -8  -4  -7    0.66    4.66   0
  -8   4  -7    4.57    4.40   0
 -12   5   7   14.15    3.32   0
  12  -5  -7   11.76    4.29   0
 -11   5   7   27.89    4.39   0
  11  -5  -7   24.23    4.06   0
  10  -5  -7   16.62    4.33   0
 -10   5   7   23.57    4.12   0
   9  -5  -7   65.57    3.09   0
  -9   5   7   69.01    3.92   0
  -8   5   7  323.98    5.10   0
   8  -5  -7  306.90    5.20   0
   7   5  -7  115.12    6.57   0
  -7   5   7  118.31    4.19   0
   7   5  -7  118.04    5.97   0
   7  -5  -7  102.39    3.37   0
  -6   5   7  170.12    4.50   0
   6   5  -7  165.71    5.85   0
   6   5  -7  166.89    5.79   0
   6  -5  -7  173.84    4.51   0
   5   5  -7    6.52    4.32   0
  -5   5   7    2.77    2.24   0
   5  -5  -7    5.36    2.52   0
  -4   5   7  355.36    4.47   0
   4   5  -7  375.20    6.25   0
   4  -5  -7  366.97    5.22   0
  -3   5   7  230.43    4.45   0
   3   5  -7  217.98    5.03   0
   3  -5  -7  220.97    4.48   0
   2   5  -7   47.12    3.57   0
   2  -5  -7   50.21    3.70   0
   1   5  -7   22.37    3.50   0
   1  -5  -7   25.66    3.45   0
   0   5  -7   98.56    4.04   0
   0  -5  -7  106.55    3.77   0
  -1  -5  -7  108.16    4.03   0
  -1   5  -7  107.85    3.47   0
  -2  -5  -7  384.75    4.93   0
  -2   5  -7  387.93    5.62   0
  -3  -5  -7   22.03    3.52   0
  -3   5  -7   23.82    3.54   0
   3  -5   7   22.46    2.68   0
  -4  -5  -7  115.41    4.43   0
  -4  -5  -7  114.16    4.47   0
  -4   5  -7  129.51    4.51   0
  -5  -5  -7   24.35    3.84   0
  -5  -5  -7   28.30    3.00   0
  -5   5  -7   23.28    3.01   0
  -6  -5  -7   33.05    4.23   0
  -6  -5  -7   34.52    4.10   0
  -6   5  -7   35.91    4.09   0
  -7  -5  -7   11.94    4.23   0
  -7   5  -7   15.29    3.15   0
  -7  -5  -7   18.32    4.56   0
  -8  -5  -7    9.33    4.73   0
  -8   5  -7   13.69    4.92   0
  -8  -5  -7    8.29    4.84   0
 -12   6   7    3.47    4.71   0
  12  -6  -7    3.50    4.55   0
 -11   6   7   -1.73    4.63   0
  11  -6  -7    0.62    4.38   0
 -10   6   7   61.25    4.56   0
  10  -6  -7   60.75    4.41   0
   9  -6  -7    3.40    2.77   0
  -9   6   7    4.35    2.84   0
   8  -6  -7    9.55    2.80   0
  -8   6   7    6.57    3.76   0
   7   6  -7   14.03    6.11   0
  -7   6   7    9.95    2.66   0
   7   6  -7   13.01    6.27   0
   7  -6  -7   11.33    2.66   0
   6   6  -7   30.31    4.42   0
  -6   6   7   32.99    3.57   0
   6   6  -7   30.07    4.68   0
   6  -6  -7   27.25    2.71   0
  -5   6   7  152.92    3.45   0
   5  -6  -7  139.60    3.49   0
   5   6  -7  144.25    5.51   0
  -4   6   7   14.66    3.32   0
   4  -6  -7   14.45    3.56   0
   4   6  -7   11.34    3.64   0
   3  -6  -7   25.66    3.53   0
  -3   6   7   20.73    2.58   0
   3   6  -7   27.10    3.72   0
   2  -6  -7  102.49    3.32   0
   2   6  -7  112.53    4.36   0
   1  -6  -7   91.61    3.91   0
   1   6  -7   86.17    3.83   0
   0  -6  -7    6.06    3.20   0
   0   6  -7    4.01    3.47   0
  -1  -6  -7    4.74    2.32   0
   1  -6   7    2.47    3.61   0
  -1   6  -7    8.23    3.70   0
   2  -6   7   10.86    3.58   0
  -2  -6  -7    5.51    3.49   0
  -2   6  -7    1.23    3.54   0
   3  -6   7    7.75    3.73   0
  -3   6  -7    2.63    2.63   0
  -3  -6  -7    0.32    2.53   0
   4  -6   7    1.46    3.75   0
  -4  -6  -7    3.76    3.46   0
  -4   6  -7    0.49    2.72   0
   5  -6   7   14.04    2.88   0
  -5  -6  -7   13.15    2.92   0
  -5  -6  -7   10.76    4.06   0
  -5   6  -7    8.96    2.98   0
  -6  -6  -7    2.71    3.83   0
  -6  -6  -7   -0.32    4.06   0
   6  -6   7    3.73    2.99   0
  -6   6  -7    4.47    3.06   0
  -7  -6  -7    1.15    4.31   0
  -7   6  -7    2.40    4.53   0
  -7  -6  -7    3.80    4.65   0
 -11   7   7   63.55    5.01   0
  11  -7  -7   59.25    3.60   0
 -10   7   7   72.96    4.90   0
  10  -7  -7   61.31    4.71   0
   9  -7  -7  125.74    4.50   0
  -9   7   7  135.55    4.38   0
   8  -7  -7  142.64    3.79   0
  -8   7   7  162.17    4.53   0
  -7   7   7  322.37    5.11   0
   7  -7  -7  279.65    4.22   0
   6   7  -7  158.54    6.35   0
  -6   7   7  169.54    3.53   0
   6  -7  -7  159.87    4.39   0
  -5   7   7    6.31    3.39   0
   5   7  -7    2.46    4.53   0
   5  -7  -7    1.70    2.30   0
  -4   7   7  147.87    3.45   0
   4   7  -7  167.39    4.93   0
   4  -7  -7  168.53    4.34   0
  -3   7   7   53.55    2.84   0
   3   7  -7   57.56    4.07   0
   3  -7  -7   62.23    3.72   0
   2  -7  -7  127.62    3.43   0
   2   7  -7  126.25    4.37   0
   1  -7  -7   35.20    3.72   0
   1   7  -7   40.51    3.76   0
   0  -7   7   87.33    3.28   0
   0  -7  -7   85.97    3.94   0
   0   7  -7   80.57    3.91   0
  -1  -7  -7  113.40    4.28   0
   1  -7   7  119.10    4.35   0
  -1   7  -7  106.72    3.36   0
  -2  -7  -7  224.60    5.06   0
   2  -7   7  225.18    5.11   0
  -2   7  -7  205.89    4.83   0
  -3  -7  -7    0.41    3.70   0
  -3   7  -7    5.24    3.76   0
   3  -7   7    1.80    2.65   0
  -4  -7  -7   14.52    3.82   0
  -4   7  -7   14.97    2.85   0
   4  -7   7   12.48    3.83   0
  -5  -7  -7    5.72    3.88   0
  -5  -7  -7    9.04    3.80   0
  -5   7  -7    6.40    2.92   0
   5  -7   7    6.67    2.91   0
   6  -7   7    7.89    3.09   0
  -6   7  -7    9.83    3.18   0
  -6  -7  -7    8.37    4.48   0
  -6  -7  -7    5.11    4.44   0
   7  -7   7    4.43    3.18   0
  -7   7  -7    4.10    3.31   0
  -7  -7  -7    7.01    4.43   0
  -7  -7  -7    5.43    4.67   0
 -10   8   7    1.67    4.08   0
  10  -8  -7    5.74    4.57   0
   9  -8  -7   24.25    3.20   0
  -9   8   7   22.26    4.17   0
  -8   8   7   16.03    3.90   0
   8  -8  -7   11.84    4.09   0
   7  -8  -7    5.68    3.68   0
  -7   8   7    0.48    3.82   0
  -6   8   7   -0.70    2.59   0
   6  -8  -7    1.03    2.70   0
   6   8  -7   -2.25    5.10   0
   5   8  -7   20.29    4.90   0
  -5   8   7   17.21    2.79   0
   5  -8  -7   16.03    2.70   0
  -4   8   7  128.97    4.11   0
   4   8  -7  122.73    4.66   0
   4  -8  -7  111.78    4.11   0
   3   8  -7    6.24    3.65   0
  -3   8   7    8.12    3.54   0
   3  -8  -7    9.12    2.67   0
  -2   8   7    9.64    2.52   0
   2   8  -7   12.87    3.67   0
   2  -8  -7   12.17    2.59   0
   1   8  -7   17.71    3.66   0
   1  -8  -7   18.43    3.74   0
  -1  -8   7   17.63    3.78   0
   0   8  -7    7.76    3.42   0
   0  -8  -7    7.40    3.72   0
   0  -8   7    5.64    3.66   0
   1  -8   7    8.95    3.90   0
  -1   8  -7    8.82    3.69   0
  -1  -8  -7   10.13    3.69   0
   2  -8   7    0.97    3.95   0
  -2   8  -7    1.98    2.73   0
  -2  -8  -7    0.25    3.69   0
  -3   8  -7   13.66    2.80   0
  -3  -8  -7    9.89    3.83   0
   3  -8   7   11.35    3.96   0
  -4   8  -7    1.25    4.07   0
  -4  -8  -7   -0.24    4.01   0
   4  -8   7   -1.16    4.01   0
  -5   8  -7    4.42    3.02   0
  -5  -8  -7   12.56    4.34   0
  -5  -8  -7   11.91    4.34   0
   5  -8   7    9.56    3.02   0
  -6   8  -7    1.96    4.45   0
   6  -8   7    2.90    3.15   0
  -6  -8  -7    4.00    4.42   0
  -6  -8  -7   -0.57    4.56   0
 -10   9   7   24.49    4.78   0
  10  -9  -7   14.76    3.42   0
   9  -9  -7   16.52    4.52   0
  -9   9   7   12.00    3.43   0
   8  -9  -7   37.48    4.32   0
  -8   9   7   41.69    4.28   0
   7  -9  -7   51.91    4.33   0
  -7   9   7   46.33    4.18   0
   6  -9  -7   41.42    4.02   0
  -6   9   7   45.89    2.91   0
   6   9  -7   43.08    5.36   0
  -5   9   7  104.18    3.29   0
   5  -9  -7  108.32    4.36   0
   5   9  -7  107.38    5.09   0
  -4   9   7  159.66    4.58   0
   4   9  -7  145.76    5.16   0
   4  -9  -7  148.80    3.75   0
  -3   9   7   93.95    3.29   0
   3   9  -7   87.93    4.39   0
   3  -9  -7   83.72    4.24   0
   2   9  -7   76.84    4.21   0
  -2   9   7   76.71    4.05   0
   2  -9  -7   70.56    3.23   0
   1   9  -7   44.69    4.11   0
  -1  -9   7   44.96    4.17   0
   1  -9  -7   49.17    4.07   0
   0  -9   7   16.95    2.92   0
   0   9  -7    8.73    2.79   0
   0  -9  -7   12.10    3.72   0
  -1   9  -7   18.08    4.03   0
  -1  -9  -7   18.23    2.69   0
   1  -9   7   12.80    2.98   0
  -2   9  -7   26.42    4.08   0
  -2  -9  -7   31.02    3.95   0
   2  -9   7   30.14    4.21   0
  -3   9  -7    8.17    4.03   0
  -3  -9  -7    5.30    4.02   0
   3  -9   7    6.91    4.11   0
  -4   9  -7   51.44    4.48   0
  -4  -9  -7   54.81    4.65   0
   4  -9   7   41.76    3.32   0
  -5   9  -7   23.04    4.68   0
  -5  -9  -7   21.76    4.70   0
  -5  -9  -7   21.11    4.84   0
   5  -9   7   25.06    4.63   0
  -9  10   7   -0.11    4.59   0
   9 -10  -7   -4.20    4.82   0
   8 -10  -7   19.15    4.53   0
  -8  10   7   18.65    3.22   0
   7 -10  -7    4.98    4.23   0
  -7  10   7    9.40    3.02   0
   6 -10  -7    9.36    3.06   0
  -6  10   7    9.48    4.17   0
   6  10  -7    8.48    5.65   0
   5 -10  -7    3.31    3.99   0
  -5  10   7   -0.25    3.89   0
   5  10  -7   -0.72    5.16   0
  -4  10   7   41.21    3.86   0
   4 -10  -7   34.06    2.86   0
   4  10  -7   35.53    5.34   0
   3  10  -7   12.77    4.17   0
  -3  10   7   15.91    3.76   0
   3 -10  -7   13.33    3.83   0
  -2  10   7   -0.92    3.80   0
   2  10  -7    5.11    3.93   0
   2 -10  -7    2.65    4.04   0
   1  10  -7    5.29    2.91   0
  -1 -10   7    8.75    3.95   0
   1 -10  -7    4.75    3.86   0
   0 -10   7    4.00    4.06   0
   0  10  -7    3.93    4.08   0
   0 -10  -7    1.26    2.96   0
  -1  10  -7    2.03    2.91   0
   1 -10   7    2.71    4.20   0
  -1 -10  -7    2.06    4.04   0
  -2  10  -7   -0.85    4.25   0
   2 -10   7    1.97    4.43   0
  -2 -10  -7    0.59    4.29   0
  -3  10  -7   -1.05    2.97   0
   3 -10   7    1.96    4.31   0
  -3 -10  -7    1.44    3.09   0
  -4  10  -7    2.59    4.38   0
   4 -10   7    6.41    4.44   0
  -4 -10  -7    5.24    4.66   0
   7 -11  -7    2.02    3.26   0
  -7  11   7   -3.40    4.56   0
   6 -11  -7   34.12    4.65   0
  -6  11   7   29.72    3.18   0
   6  11  -7   31.88    7.10   0
   5 -11  -7   57.01    3.33   0
  -5  11   7   52.09    4.35   0
   5  11  -7   52.19    4.53   0
   4 -11  -7   36.04    3.12   0
  -4  11   7   38.66    3.18   0
   4  11  -7   48.59    4.53   0
  -3  11   7   43.21    4.15   0
   3  11  -7   34.68    4.31   0
   3 -11  -7   34.48    3.22   0
  -2  11   7    5.51    3.95   0
   2 -11  -7    5.26    2.93   0
   2  11  -7    7.00    4.09   0
   1  11  -7   90.08    4.48   0
  -1 -11   7   90.02    3.78   0
   1 -11  -7   94.85    4.82   0
   0  11  -7   22.87    3.97   0
   0 -11   7   11.78    4.25   0
   0 -11  -7   12.30    4.28   0
  -1  11  -7    1.10    4.60   0
   1 -11   7   -0.45    4.55   0
  -1 -11  -7    0.40    4.31   0
  -2  11  -7   17.22    4.38   0
   2 -11   7   15.28    4.67   0
  -2 -11  -7   17.95    4.59   0
  -3  11  -7   23.92    3.56   0
   3 -11   7   33.38    4.94   0
  -3 -11  -7   23.04    4.76   0
  -5  12   7    6.07    4.21   0
   5 -12  -7    2.74    4.40   0
   5  12  -7    0.86    5.70   0
  -4  12   7    0.42    4.51   0
   4 -12  -7   -2.08    3.40   0
   4  12  -7    3.31    4.23   0
   3 -12  -7    3.73    3.15   0
  -3  12   7    3.81    4.39   0
   3  12  -7    6.65    4.46   0
   2 -12  -7   11.76    4.49   0
   2  12  -7    8.37    4.37   0
  -1 -12   7    5.86    4.47   0
   1  12  -7    3.67    4.33   0
   1 -12  -7    2.92    4.52   0
   0 -12   7   -0.24    3.37   0
   0  12  -7    2.04    4.29   0
   0 -12  -7    4.11    4.43   0
  -1  12  -7   -2.88    4.59   0
  13   0  -8   14.03    5.73   0
  12   0  -8   70.08    4.90   0
  11   0  -8  149.49    4.96   0
  10   0  -8  237.46    5.58   0
   9   0  -8  601.56    7.03   0
   8   0  -8   53.92    4.04   0
   7   0  -8   14.11    3.49   0
   6   0  -8   -1.69    3.05   0
   5   0  -8    1.03    2.25   0
   4   0  -8   30.88    3.42   0
   3   0  -8  155.31    4.10   0
  -1   0  -8  356.74    5.13   0
  -2   0  -8    6.10    2.60   0
  -3   0  -8   77.37    3.98   0
  -4   0  -8    7.03    3.66   0
  -5   0  -8    1.23    3.63   0
  -6   0  -8   30.50    4.03   0
  -7   0  -8   19.79    4.33   0
  -8   0  -8   38.22    4.87   0
  13   1  -8   -0.09    5.61   0
  13  -1  -8   -0.36    4.58   0
 -12   1   8    1.91    4.00   0
  12  -1  -8    2.74    4.25   0
  12   1  -8    1.07    4.26   0
 -11   1   8   11.69    4.02   0
  11  -1  -8    6.90    4.12   0
  11   1  -8   10.89    4.11   0
  10  -1  -8    6.12    3.59   0
 -10   1   8    4.75    3.43   0
  10   1  -8    1.20    4.60   0
   9   1  -8   13.82    4.36   0
   9  -1  -8   11.77    3.80   0
   8   1  -8   30.18    3.88   0
   8  -1  -8   29.01    2.85   0
   7   1  -8   90.01    4.02   0
   7  -1  -8   83.14    3.98   0
   6   1  -8   13.95    3.32   0
   6  -1  -8   15.73    3.08   0
   5   1  -8   45.97    2.70   0
   5  -1  -8   47.92    2.74   0
   4   1  -8    8.44    2.38   0
   4  -1  -8   12.24    3.10   0
   3  -1  -8   26.62    3.29   0
   2  -1  -8  196.99    4.41   0
   1   1  -8    1.65    3.10   0
   0   1  -8   57.60    3.36   0
  -1   1  -8   -0.17    2.26   0
  -2   1  -8   -0.21    2.62   0
  -2  -1  -8    1.33    3.52   0
  -3  -1  -8   21.73    2.63   0
  -3   1  -8   19.94    2.56   0
  -4  -1  -8    2.27    3.46   0
  -4   1  -8    1.42    3.51   0
  -5   1  -8    4.92    3.85   0
  -5  -1  -8    7.78    2.70   0
  -6   1  -8    2.57    2.67   0
  -6  -1  -8    4.82    3.94   0
  -7  -1  -8   -2.42    3.90   0
  -7   1  -8   -1.36    3.09   0
  -8   1  -8   -0.75    4.74   0
  -8  -1  -8    1.76    3.19   0
 -13   2   8   33.98    4.99   0
  13   2  -8   32.54    7.88   0
  13  -2  -8   29.11    4.89   0
  12   2  -8   53.90    6.67   0
 -12   2   8   55.42    4.52   0
  12  -2  -8   51.75    4.70   0
 -11   2   8    5.74    2.96   0
  11  -2  -8   13.05    3.89   0
  11   2  -8    7.74    5.15   0
  10  -2  -8  121.59    4.56   0
 -10   2   8  118.12    4.37   0
  10   2  -8  101.37    4.78   0
  -9   2   8  186.56    3.91   0
   9   2  -8  194.13    5.60   0
   9  -2  -8  189.91    4.82   0
  -8   2   8   75.62    3.75   0
   8   2  -8   76.57    4.77   0
   8  -2  -8   81.53    4.06   0
   7   2  -8  110.88    4.37   0
   7  -2  -8  106.83    3.91   0
   6   2  -8    9.66    3.33   0
   6  -2  -8   12.04    3.12   0
   5   2  -8  663.07    7.11   0
   5  -2  -8  696.33    6.52   0
   4  -2  -8  282.34    4.15   0
   3  -2  -8  261.35    4.18   0
   2  -2  -8  410.59    5.30   0
   2   2  -8  391.63    5.42   0
   1  -2  -8  203.46    4.19   0
   1   2  -8  189.88    4.24   0
   0   2  -8  182.53    3.87   0
  -1   2  -8  133.75    4.10   0
  -2  -2  -8   12.38    3.48   0
  -2   2  -8   14.18    2.70   0
  -3  -2  -8   77.79    3.85   0
  -3   2  -8   79.58    4.03   0
  -4   2  -8   64.82    3.08   0
  -4  -2  -8   66.72    4.05   0
  -5   2  -8   18.98    3.95   0
  -5  -2  -8   11.95    3.74   0
  -6  -2  -8   16.08    3.04   0
  -6   2  -8   23.62    3.99   0
  -7  -2  -8   20.12    4.23   0
  -7   2  -8   20.82    3.37   0
  -8   2  -8   16.01    4.91   0
  -8  -2  -8   20.55    4.83   0
 -13   3   8   -1.09    4.62   0
  13  -3  -8   -3.93    4.63   0
 -12   3   8    3.53    4.25   0
  12  -3  -8    3.31    4.13   0
 -11   3   8    3.32    3.97   0
  11   3  -8    3.54    6.49   0
  11  -3  -8    5.07    3.97   0
  11   3  -8    1.94    6.06   0
  10  -3  -8    3.21    3.88   0
 -10   3   8    5.17    3.58   0
  10   3  -8    2.53    5.32   0
  -9   3   8    1.12    3.58   0
   9   3  -8    2.09    4.80   0
   9  -3  -8   -3.41    3.71   0
  -8   3   8    1.86    3.24   0
   8   3  -8    2.27    3.49   0
   8  -3  -8    4.66    3.56   0
  -7   3   8  124.22    3.97   0
   7   3  -8  129.69    4.60   0
   7  -3  -8  125.74    3.27   0
  -6   3   8   41.35    3.66   0
   6   3  -8   46.10    3.61   0
   6  -3  -8   40.08    3.52   0
   5   3  -8   68.82    3.80   0
   5   3  -8   69.31    3.80   0
   5  -3  -8   65.58    3.74   0
   4  -3  -8   -1.38    3.38   0
   4   3  -8    1.11    2.12   0
   3   3  -8    3.55    3.34   0
   3  -3  -8    2.33    3.02   0
   2  -3  -8   14.57    2.47   0
   2   3  -8   20.19    3.33   0
   1  -3  -8    0.78    3.14   0
   1   3  -8    1.44    3.19   0
   0  -3  -8    3.87    2.24   0
   0   3  -8    2.17    2.45   0
  -1  -3  -8   16.43    3.49   0
  -1   3  -8   12.27    2.69   0
  -2   3  -8   19.31    2.65   0
  -3   3  -8    1.86    2.43   0
  -3  -3  -8    4.46    3.31   0
  -4   3  -8    7.63    2.63   0
  -4  -3  -8    8.79    3.60   0
  -5  -3  -8   10.70    3.67   0
  -5   3  -8    7.15    2.68   0
  -6  -3  -8   10.49    4.08   0
  -6   3  -8    7.61    4.04   0
  -7  -3  -8    0.51    3.07   0
  -7   3  -8    7.73    4.33   0
 -12   4   8   13.50    4.32   0
  12  -4  -8   10.39    4.36   0
 -11   4   8   10.39    4.22   0
  11  -4  -8   11.18    4.11   0
  10  -4  -8    3.49    2.73   0
 -10   4   8    4.95    3.89   0
   9   4  -8  105.38    6.80   0
  -9   4   8  103.49    4.12   0
   9   4  -8  109.02    6.67   0
   9  -4  -8  102.09    3.48   0
  -8   4   8  109.52    4.22   0
   8   4  -8  107.16    5.16   0
   8   4  -8  106.53    5.75   0
   8  -4  -8  104.13    3.23   0
   7   4  -8  196.56    5.83   0
  -7   4   8  183.59    3.71   0
   7  -4  -8  183.07    4.50   0
   7   4  -8  194.10    6.02   0
  -6   4   8   36.33    2.73   0
   6   4  -8   35.14    3.65   0
   6  -4  -8   38.31    3.67   0
   6   4  -8   39.02    3.75   0
  -5   4   8  535.28    5.33   0
   5   4  -8  552.21    6.92   0
   5  -4  -8  554.90    6.08   0
   4   4  -8  567.90    6.69   0
   4  -4  -8  544.83    5.37   0
   3  -4  -8  521.77    5.70   0
   3   4  -8  542.72    6.34   0
   2  -4  -8  164.24    4.06   0
   2   4  -8  167.45    4.33   0
   1  -4  -8  154.64    4.32   0
   1   4  -8  150.05    4.31   0
   0  -4  -8   85.41    3.09   0
   0   4  -8   88.92    3.16   0
  -1  -4  -8   81.83    3.92   0
  -1   4  -8   76.64    4.12   0
  -2  -4  -8   54.21    3.72   0
  -2   4  -8   49.22    2.85   0
  -3   4  -8   36.31    3.84   0
  -3  -4  -8   38.27    3.72   0
  -4  -4  -8   97.54    4.28   0
  -4  -4  -8   87.00    4.34   0
  -4   4  -8   93.80    4.30   0
  -5  -4  -8   20.32    2.66   0
  -5  -4  -8   21.39    4.11   0
  -5   4  -8   16.32    2.85   0
  -6   4  -8   14.94    2.97   0
  -6  -4  -8   17.09    3.09   0
  -7  -4  -8    6.24    4.13   0
  -7  -4  -8    3.81    4.60   0
  -7   4  -8    2.32    4.24   0
 -12   5   8   -0.01    4.71   0
  12  -5  -8    4.19    4.50   0
 -11   5   8    1.94    4.29   0
  11  -5  -8    2.32    4.30   0
 -10   5   8   31.95    4.22   0
  10  -5  -8   29.12    3.13   0
   9  -5  -8    1.69    3.67   0
  -9   5   8   -1.09    2.47   0
   8   5  -8    5.88    5.20   0
  -8   5   8    5.71    2.60   0
   8   5  -8    4.59    5.20   0
   8  -5  -8    5.94    2.60   0
  -7   5   8   15.09    3.61   0
   7   5  -8   17.25    4.51   0
   7   5  -8   14.33    3.73   0
   7  -5  -8   20.93    3.96   0
  -6   5   8  119.74    4.06   0
   6   5  -8  107.71    4.50   0
   6   5  -8  113.09    5.03   0
   6  -5  -8  107.61    4.00   0
  -5   5   8   13.51    2.52   0
   5   5  -8   10.62    3.48   0
   5  -5  -8    9.35    2.54   0
   4  -5  -8   71.17    2.81   0
   4   5  -8   69.70    4.10   0
   3  -5  -8   22.44    2.58   0
   3   5  -8   28.92    3.69   0
   2  -5  -8   29.63    3.51   0
   2   5  -8   32.78    3.51   0
   1   5  -8   62.49    3.74   0
   1  -5  -8   52.47    2.87   0
   0   5  -8   75.30    3.04   0
   0  -5  -8   76.21    3.03   0
  -1   5  -8   30.60    2.67   0
  -1  -5  -8   33.89    3.47   0
  -2  -5  -8    0.17    3.35   0
  -2   5  -8    7.53    2.45   0
  -3  -5  -8    8.18    2.57   0
  -3   5  -8    8.64    3.70   0
  -4  -5  -8    9.54    3.54   0
  -4  -5  -8    9.51    3.60   0
  -4   5  -8    8.83    3.81   0
  -5  -5  -8    4.32    3.79   0
  -5   5  -8    3.23    2.77   0
  -5  -5  -8    0.07    3.72   0
  -6  -5  -8    7.07    4.16   0
  -6   5  -8   10.71    4.19   0
  -6  -5  -8    9.66    4.37   0
  -7  -5  -8    1.84    4.38   0
  -7   5  -8   -0.92    3.11   0
  -7  -5  -8    2.04    3.09   0
 -11   6   8  116.61    5.11   0
  11  -6  -8  104.11    3.91   0
  10  -6  -8   44.27    3.27   0
 -10   6   8   54.95    4.25   0
   9  -6  -8  196.09    4.11   0
  -9   6   8  199.52    4.09   0
  -8   6   8   25.96    2.83   0
   8  -6  -8   21.71    2.85   0
  -7   6   8   86.05    4.13   0
   7   6  -8   76.68    5.45   0
   7   6  -8   73.87    5.40   0
   7  -6  -8   74.49    3.10   0
  -6   6   8   33.72    2.64   0
   6  -6  -8   30.42    2.69   0
   6   6  -8   32.22    4.86   0
   5   6  -8    0.73    3.37   0
  -5   6   8    5.41    3.39   0
   5  -6  -8    6.67    2.19   0
   4   6  -8   22.30    3.79   0
  -4   6   8   27.43    3.49   0
   4  -6  -8   28.95    3.54   0
   3   6  -8  341.52    5.05   0
   3  -6  -8  339.72    4.47   0
   2   6  -8  122.88    4.34   0
   2  -6  -8  120.18    4.06   0
   1  -6  -8  286.89    5.12   0
   1   6  -8  290.37    5.06   0
   0  -6  -8  120.24    3.46   0
   0   6  -8  121.27    4.36   0
  -1  -6  -8   78.43    3.82   0
  -1   6  -8   72.61    4.18   0
  -2  -6  -8  135.83    4.48   0
  -2   6  -8  127.69    3.55   0
  -3  -6  -8    8.46    3.62   0
  -3   6  -8    7.34    2.82   0
  -4  -6  -8    5.50    3.69   0
  -4   6  -8    0.16    2.83   0
  -4  -6  -8    4.33    3.66   0
  -5  -6  -8    6.78    4.05   0
  -5  -6  -8    2.65    3.94   0
  -5   6  -8    4.29    2.95   0
  -6  -6  -8   10.25    4.49   0
  -6  -6  -8   14.95    4.32   0
  -6   6  -8   14.49    4.40   0
 -11   7   8   16.94    3.23   0
  11  -7  -8   11.32    3.37   0
  10  -7  -8   40.08    4.60   0
 -10   7   8   44.46    3.45   0
   9  -7  -8   14.45    3.76   0
  -9   7   8    4.08    3.84   0
  -8   7   8    3.76    3.72   0
   8  -7  -8    0.53    2.75   0
   7   7  -8    2.17    5.05   0
  -7   7   8   -0.14    3.76   0
   7   7  -8   -0.73    4.84   0
   7  -7  -8   -2.81    3.87   0
  -6   7   8   10.74    3.70   0
   6   7  -8    7.90    3.83   0
   6  -7  -8    9.01    3.73   0
  -5   7   8    1.50    3.47   0
   5   7  -8    3.35    3.55   0
   5  -7  -8   -0.50    2.53   0
  -4   7   8    7.37    3.23   0
   4  -7  -8    4.12    2.33   0
   4   7  -8    4.05    2.41   0
   3  -7  -8   25.17    3.63   0
   3   7  -8   14.31    3.80   0
   2  -7  -8    7.78    3.51   0
   2   7  -8    4.66    3.63   0
   1  -7  -8   12.62    2.37   0
   1   7  -8   19.50    3.69   0
   0  -7  -8   10.02    3.43   0
   0   7  -8    2.36    3.49   0
  -1  -7  -8    2.81    3.52   0
  -1   7  -8   -1.26    3.65   0
  -2  -7  -8   20.29    2.62   0
  -2   7  -8   21.93    3.99   0
  -3  -7  -8    5.95    3.71   0
  -3   7  -8    0.17    3.81   0
  -4  -7  -8    1.07    3.87   0
  -4   7  -8   -1.74    2.94   0
  -5  -7  -8    0.61    4.09   0
  -5   7  -8    1.56    3.01   0
  -5  -7  -8    3.58    4.31   0
  -6  -7  -8    1.90    4.44   0
  -6   7  -8   -0.09    3.28   0
  -6  -7  -8   -2.49    4.27   0
  10  -8  -8   73.75    4.97   0
 -10   8   8   77.98    3.50   0
   9  -8  -8   21.52    4.25   0
  -9   8   8   23.86    4.28   0
   8  -8  -8   21.50    3.09   0
  -8   8   8   26.63    3.11   0
  -7   8   8  101.24    4.20   0
   7   8  -8   94.44    7.15   0
   7   8  -8   95.77    7.64   0
   7  -8  -8   99.40    4.20   0
   6   8  -8    6.74    3.81   0
  -6   8   8    3.01    2.63   0
   6  -8  -8    8.37    3.80   0
  -5   8   8   31.71    2.83   0
   5   8  -8   32.92    4.22   0
   5  -8  -8   27.17    2.84   0
   4   8  -8    4.24    3.71   0
  -4   8   8    0.61    3.63   0
   4  -8  -8    2.28    2.62   0
   3   8  -8  174.02    4.72   0
   3  -8  -8  191.13    4.69   0
   2   8  -8   56.64    4.14   0
   2  -8  -8   53.23    3.98   0
   1   8  -8   68.77    4.08   0
   1  -8  -8   57.08    3.92   0
   0  -8  -8   34.57    3.81   0
   0   8  -8   39.80    3.95   0
  -1   8  -8   16.43    3.94   0
  -1  -8  -8   18.61    3.96   0
   2  -8   8   97.69    3.43   0
  -2   8  -8   97.44    4.39   0
  -2  -8  -8   97.20    3.45   0
  -3   8  -8   10.85    4.31   0
  -3  -8  -8    8.73    3.82   0
   3  -8   8    5.22    4.27   0
  -4   8  -8    6.09    2.97   0
  -4  -8  -8    3.22    4.12   0
   4  -8   8    5.17    2.98   0
  -5   8  -8   10.74    4.47   0
  -5  -8  -8   15.96    4.36   0
  -5  -8  -8   15.57    4.75   0
   9  -9  -8    1.07    3.14   0
  -9   9   8   -1.54    4.50   0
   8  -9  -8    2.87    2.90   0
  -8   9   8   -0.20    4.06   0
   7  -9  -8    6.74    2.93   0
  -7   9   8    4.55    4.06   0
   7   9  -8    8.20    8.73   0
   7   9  -8    5.95    8.82   0
  -6   9   8   55.91    3.13   0
   6  -9  -8   53.16    3.33   0
   6   9  -8   50.06    5.63   0
   5   9  -8   -0.76    3.81   0
  -5   9   8   -1.52    2.58   0
   5  -9  -8    1.60    2.76   0
  -4   9   8    6.44    3.82   0
   4   9  -8    4.71    3.73   0
   4  -9  -8    4.00    3.77   0
   3   9  -8    7.38    3.72   0
   3  -9  -8    9.53    2.68   0
   2   9  -8    2.71    3.57   0
   2  -9  -8    2.97    3.73   0
   1   9  -8   10.44    2.65   0
   1  -9  -8   12.00    3.93   0
   0   9  -8    0.69    2.77   0
   0  -9  -8    2.49    3.82   0
  -1   9  -8    0.12    4.06   0
   1  -9   8   -0.22    3.97   0
  -1  -9  -8   -0.67    2.76   0
  -2   9  -8    2.52    2.74   0
   2  -9   8    0.22    3.97   0
  -2  -9  -8    0.86    3.99   0
   3  -9   8    2.55    3.12   0
  -3   9  -8   -0.60    2.89   0
  -3  -9  -8   -0.16    2.95   0
  -4   9  -8    5.83    4.49   0
  -4  -9  -8    6.76    4.60   0
   4  -9   8    5.42    4.54   0
   8 -10  -8   60.04    3.51   0
  -8  10   8   56.02    4.62   0
   7 -10  -8   46.41    3.48   0
  -7  10   8   45.10    4.62   0
   6 -10  -8   82.72    4.51   0
  -6  10   8   72.39    3.30   0
   6  10  -8   81.01    6.25   0
  -5  10   8   92.34    3.48   0
   5 -10  -8  100.23    3.61   0
   5  10  -8   95.22    5.92   0
   4  10  -8  116.42    5.14   0
  -4  10   8  118.93    4.49   0
   4 -10  -8  120.94    4.72   0
  -3  10   8   82.52    3.33   0
   3  10  -8   71.82    3.39   0
   3 -10  -8   74.56    4.40   0
   2  10  -8    4.51    3.93   0
   2 -10  -8   10.64    4.07   0
   1  10  -8   31.72    4.28   0
   1 -10  -8   32.39    4.07   0
   0  10  -8    4.70    4.13   0
   0 -10  -8    0.71    4.04   0
  -1  10  -8   17.47    4.45   0
   1 -10   8    7.63    4.51   0
  -1 -10  -8   13.89    3.88   0
   2 -10   8   17.54    3.11   0
  -2  10  -8   26.20    4.46   0
  -2 -10  -8   27.15    4.55   0
   3 -10   8   25.68    3.50   0
  -3  10  -8   23.46    4.67   0
  -3 -10  -8   25.04    4.74   0
   7 -11  -8   36.85    4.87   0
  -7  11   8   34.39    3.27   0
   6 -11  -8    6.69    3.15   0
  -6  11   8    8.46    4.38   0
   6  11  -8    9.35    6.51   0
   5 -11  -8    6.51    4.21   0
  -5  11   8    5.57    4.23   0
   5  11  -8    2.38    5.49   0
  -4  11   8    9.90    4.13   0
   4  11  -8    8.68    4.42   0
   4 -11  -8    9.77    4.10   0
   3 -11  -8    2.34    4.14   0
   3  11  -8    0.85    3.05   0
   2  11  -8    1.82    3.02   0
   2 -11  -8   -1.94    3.11   0
   1  11  -8    7.27    4.38   0
   1 -11  -8   -1.02    4.55   0
   0  11  -8    1.29    4.30   0
   0 -11  -8    5.05    2.99   0
  -1  11  -8    4.65    3.26   0
   1 -11   8    1.66    4.57   0
  -1 -11  -8    1.33    3.21   0
  -2  11  -8    1.20    3.19   0
  -4  12   8   25.17    4.70   0
   4  12  -8   16.91    4.99   0
   3  12  -8   31.11    4.77   0
   3 -12  -8   25.65    3.54   0
   2  12  -8    9.68    4.62   0
   2 -12  -8   12.26    4.70   0
   1  12  -8   26.09    3.49   0
  13  -1  -9   20.46    4.88   0
  13   1  -9   24.52    6.00   0
  12  -1  -9   69.66    4.71   0
  12   1  -9   71.71    6.07   0
  11  -1  -9   30.56    4.29   0
  11   1  -9   29.29    4.41   0
  10  -1  -9   54.82    3.21   0
  10   1  -9   53.49    5.07   0
   9   1  -9   22.43    3.67   0
   9  -1  -9   23.55    3.80   0
   8   1  -9  152.03    4.51   0
   8  -1  -9  148.00    3.80   0
   7   1  -9   71.88    4.08   0
   7  -1  -9   80.69    3.84   0
   6   1  -9  266.01    4.51   0
   6  -1  -9  290.89    4.71   0
   5   1  -9   40.21    3.45   0
   5  -1  -9   47.36    3.46   0
   4   1  -9  331.48    5.09   0
   4  -1  -9  358.75    5.17   0
   3  -1  -9  183.87    4.41   0
   2  -1  -9  705.53    6.47   0
   1   1  -9  243.12    4.59   0
   0   1  -9    3.99    3.17   0
  -1  -1  -9   71.21    3.83   0
  -1   1  -9   65.09    2.88   0
  -2   1  -9   61.55    3.76   0
  -2  -1  -9   67.46    3.82   0
  -3  -1  -9  116.69    4.34   0
  -3   1  -9  119.03    3.37   0
  -4   1  -9   84.26    4.29   0
  -4  -1  -9   66.02    3.28   0
  -5   1  -9   -2.20    3.75   0
  -5  -1  -9    5.21    4.05   0
  -6   1  -9   16.58    3.18   0
  -6  -1  -9   17.70    4.32   0
  -7  -1  -9   11.28    4.41   0
  -7   1  -9   14.12    4.67   0
  13   2  -9    6.10    6.78   0
  13  -2  -9    8.12    4.74   0
  12  -2  -9   16.24    4.44   0
  12   2  -9   18.48    5.63   0
  11  -2  -9    3.66    4.18   0
  11   2  -9    3.73    5.25   0
  10  -2  -9    2.40    3.72   0
  10   2  -9    0.75    4.79   0
   9   2  -9    1.99    3.80   0
   9  -2  -9    1.15    3.71   0
   8   2  -9    0.65    3.41   0
   8  -2  -9    4.02    2.46   0
   7   2  -9   24.71    3.69   0
   7  -2  -9   20.26    3.44   0
   6   2  -9    2.11    3.30   0
   6  -2  -9    2.80    3.25   0
   5   2  -9  212.32    4.78   0
   5  -2  -9  210.71    4.60   0
   4  -2  -9   13.47    3.45   0
   3  -2  -9   -1.76    3.17   0
   3   2  -9    1.30    3.02   0
   2  -2  -9   94.44    3.62   0
   2   2  -9   94.21    3.84   0
   1  -2  -9   38.86    3.45   0
   1   2  -9   40.41    3.64   0
   0   2  -9   27.95    3.80   0
  -1   2  -9   30.02    2.69   0
  -2  -2  -9   11.85    3.52   0
  -2   2  -9   12.28    2.48   0
  -3  -2  -9    0.86    3.63   0
  -3   2  -9    5.45    3.54   0
  -4   2  -9    2.29    3.78   0
  -4  -2  -9    3.84    3.88   0
  -5   2  -9   19.50    2.94   0
  -5  -2  -9   23.52    4.04   0
  -6  -2  -9    1.18    4.12   0
  -6   2  -9    4.33    4.44   0
  -7  -2  -9   -0.88    4.55   0
  -7   2  -9    1.80    4.43   0
 -12   3   9   43.70    4.50   0
  12  -3  -9   40.66    4.73   0
  11  -3  -9    1.96    4.19   0
 -11   3   9    0.54    4.08   0
  11   3  -9    3.07    4.94   0
  10   3  -9   97.96    5.94   0
 -10   3   9   93.04    3.34   0
  10  -3  -9   98.36    4.25   0
  -9   3   9   28.97    3.67   0
   9   3  -9   28.03    4.08   0
   9  -3  -9   24.00    3.73   0
  -8   3   9  555.32    5.52   0
   8   3  -9  585.89    7.84   0
   8  -3  -9  588.52    5.76   0
   7   3  -9  551.29    7.09   0
   7  -3  -9  571.27    6.14   0
   6   3  -9  308.43    5.53   0
   6  -3  -9  303.26    5.06   0
   5   3  -9  207.42    4.65   0
   5   3  -9  192.35    4.00   0
   5  -3  -9  199.35    4.53   0
   4  -3  -9  109.22    4.12   0
   4   3  -9  116.96    3.94   0
   3   3  -9   41.88    2.55   0
   3  -3  -9   39.90    2.57   0
   2  -3  -9    0.32    2.19   0
   2   3  -9    1.23    3.48   0
   1  -3  -9    4.49    2.19   0
   1   3  -9    7.44    3.57   0
   0  -3  -9   28.72    2.61   0
   0   3  -9   31.32    2.73   0
  -1  -3  -9   69.88    3.88   0
  -1   3  -9   59.12    2.94   0
  -2   3  -9  137.40    3.56   0
  -3   3  -9  169.97    3.74   0
  -3  -3  -9  159.10    3.78   0
  -4   3  -9  148.91    4.64   0
  -4  -3  -9  157.23    4.63   0
  -5  -3  -9   22.96    4.21   0
  -5   3  -9   21.94    3.12   0
  -6  -3  -9    5.71    4.27   0
  -6   3  -9    1.31    2.96   0
  -7  -3  -9    4.33    4.62   0
  -7   3  -9    6.26    3.41   0
 -12   4   9   49.95    4.74   0
  12  -4  -9   44.48    4.87   0
  11  -4  -9   19.52    4.18   0
 -11   4   9   18.34    4.06   0
  10  -4  -9   15.33    4.12   0
 -10   4   9   14.36    2.95   0
  10   4  -9   14.07    5.79   0
  10   4  -9   13.38    5.93   0
  -9   4   9    4.07    3.56   0
   9   4  -9    4.34    4.43   0
   9   4  -9    3.85    4.55   0
   9  -4  -9    8.51    3.85   0
  -8   4   9    1.80    2.43   0
   8   4  -9    1.18    4.59   0
   8  -4  -9    2.32    2.51   0
   8   4  -9    0.91    3.83   0
  -7   4   9    3.06    3.55   0
   7   4  -9    5.00    3.60   0
   7  -4  -9    7.33    3.67   0
   7   4  -9    6.79    3.69   0
   6   4  -9  147.57    4.59   0
   6  -4  -9  164.68    4.39   0
   6   4  -9  154.99    4.74   0
   5  -4  -9    2.30    2.41   0
   5   4  -9    1.98    3.37   0
   4   4  -9   84.86    4.13   0
   4  -4  -9   71.27    2.93   0
   3   4  -9   19.82    3.43   0
   3  -4  -9   18.02    2.44   0
   2  -4  -9   47.89    3.33   0
   2   4  -9   45.73    3.53   0
   1  -4  -9   40.40    3.59   0
   1   4  -9   40.33    3.72   0
   0  -4  -9    2.86    3.30   0
   0   4  -9    3.71    3.33   0
  -1  -4  -9    4.56    3.46   0
  -1   4  -9   -2.08    2.34   0
  -2  -4  -9    9.49    3.52   0
  -2   4  -9    3.10    3.72   0
  -3   4  -9    2.22    3.71   0
  -3  -4  -9    0.97    3.56   0
  -3  -4  -9    2.87    3.57   0
  -4  -4  -9   16.65    3.76   0
  -4  -4  -9   16.74    4.09   0
  -4   4  -9   12.93    2.80   0
  -5  -4  -9    5.71    2.83   0
  -5  -4  -9    7.87    3.94   0
  -5   4  -9    6.30    4.09   0
  -6  -4  -9    2.93    2.85   0
  -6   4  -9    2.12    4.17   0
  -6  -4  -9    2.44    4.10   0
 -12   5   9   54.19    4.93   0
  12  -5  -9   60.36    4.83   0
 -11   5   9   57.34    3.42   0
  11  -5  -9   60.11    4.70   0
  10  -5  -9   31.95    4.20   0
 -10   5   9   38.52    4.16   0
   9   5  -9  120.45    7.43   0
  -9   5   9  132.68    3.68   0
   9   5  -9  118.71    7.39   0
   9  -5  -9  132.29    4.63   0
  -8   5   9  101.38    4.28   0
   8   5  -9  105.36    4.99   0
   8   5  -9  106.89    4.95   0
   8  -5  -9   90.32    3.37   0
  -7   5   9  266.01    4.89   0
   7   5  -9  261.34    6.07   0
   7   5  -9  271.97    6.83   0
   7  -5  -9  255.92    4.95   0
  -6   5   9  181.71    3.69   0
   6   5  -9  180.65    5.02   0
   6  -5  -9  189.14    4.35   0
   6   5  -9  182.54    4.97   0
   5  -5  -9   57.94    3.53   0
   5   5  -9   53.21    3.94   0
   4  -5  -9   43.78    3.76   0
   4   5  -9   40.32    3.92   0
   3  -5  -9  189.12    3.61   0
   3   5  -9  187.74    4.57   0
   2  -5  -9   62.28    3.68   0
   2   5  -9   56.95    3.65   0
   1  -5  -9   40.55    3.52   0
   1   5  -9   37.21    3.66   0
   0   5  -9    1.76    3.56   0
   0  -5  -9    7.84    3.35   0
  -1   5  -9   50.13    3.79   0
  -1  -5  -9   46.45    2.77   0
  -2  -5  -9   46.42    3.83   0
  -2   5  -9   48.74    4.04   0
  -3  -5  -9  118.15    3.69   0
  -3   5  -9  118.95    4.47   0
  -4  -5  -9    8.83    3.76   0
  -4   5  -9   12.56    2.92   0
  -4  -5  -9    9.88    3.80   0
  -5  -5  -9   20.37    4.04   0
  -5  -5  -9   30.72    4.04   0
  -5   5  -9   17.69    4.27   0
  -6  -5  -9    8.36    4.45   0
  -6   5  -9    6.39    3.23   0
  -6  -5  -9    8.78    3.37   0
 -11   6   9   -1.22    3.18   0
  11  -6  -9   -1.14    4.53   0
  10  -6  -9    4.56    3.02   0
 -10   6   9    4.49    4.36   0
  -9   6   9   11.97    2.88   0
   9  -6  -9   10.11    2.70   0
  -8   6   9    1.99    2.81   0
   8   6  -9    0.80    4.68   0
   8   6  -9   -0.84    4.59   0
   8  -6  -9   -0.39    2.68   0
  -7   6   9   17.75    3.71   0
   7   6  -9    8.91    3.72   0
   7  -6  -9   11.09    2.78   0
   7   6  -9   11.31    3.70   0
  -6   6   9    4.03    3.48   0
   6   6  -9    4.66    4.60   0
   6  -6  -9    4.72    3.58   0
   5   6  -9    1.87    3.33   0
   5  -6  -9    1.11    3.51   0
   4   6  -9  119.83    4.30   0
   4  -6  -9  114.15    4.01   0
   3   6  -9   27.96    3.81   0
   3  -6  -9   26.25    2.60   0
   2   6  -9   13.91    2.66   0
   2  -6  -9   13.24    2.65   0
   1   6  -9    2.05    3.46   0
   1  -6  -9    0.96    3.48   0
   0  -6  -9   11.90    3.34   0
   0   6  -9    9.89    3.59   0
  -1  -6  -9    0.26    3.30   0
  -1   6  -9    1.31    3.80   0
  -2  -6  -9    4.97    3.63   0
  -2   6  -9   -2.04    2.70   0
  -3  -6  -9    3.80    2.47   0
  -3   6  -9    0.84    2.67   0
  -4  -6  -9   11.39    4.11   0
  -4   6  -9    7.91    2.93   0
  -4  -6  -9    9.25    4.06   0
  -5  -6  -9    1.85    4.12   0
  -5   6  -9    1.22    4.45   0
  -5  -6  -9    1.98    4.13   0
 -11   7   9   27.27    4.71   0
  11  -7  -9   22.16    5.14   0
  10  -7  -9   92.89    4.85   0
 -10   7   9   83.77    4.77   0
   9  -7  -9   10.81    4.11   0
  -9   7   9   12.10    4.18   0
   8   7  -9   11.92    6.56   0
   8   7  -9   10.89    6.31   0
  -8   7   9    8.48    3.92   0
   8  -7  -9   15.93    2.81   0
  -7   7   9   22.74    3.85   0
   7   7  -9   21.09    4.92   0
   7   7  -9   16.99    4.98   0
   7  -7  -9   24.93    3.85   0
  -6   7   9   74.36    4.06   0
   6   7  -9   60.04    4.45   0
   6  -7  -9   59.38    3.11   0
  -5   7   9   52.66    3.90   0
   5  -7  -9   53.87    3.97   0
   5   7  -9   52.84    4.13   0
   4  -7  -9    4.66    3.72   0
   4   7  -9    7.37    3.47   0
   3  -7  -9  428.89    5.55   0
   3   7  -9  403.99    5.26   0
   2  -7  -9  159.47    3.66   0
   2   7  -9  170.27    4.80   0
   1  -7  -9  143.27    4.27   0
   1   7  -9  134.06    3.66   0
   0  -7  -9   53.10    3.84   0
   0   7  -9   54.00    3.00   0
  -1  -7  -9   25.06    3.76   0
  -1   7  -9   19.01    3.92   0
  -2  -7  -9   39.96    3.04   0
  -2   7  -9   42.57    4.03   0
  -3  -7  -9   26.98    3.06   0
  -3   7  -9   24.45    4.36   0
  -4  -7  -9    1.22    4.29   0
  -4   7  -9   -1.56    3.03   0
  -4  -7  -9    2.91    4.22   0
  -5  -7  -9   22.13    4.55   0
  -5  -7  -9   16.34    3.24   0
  -5   7  -9   17.48    3.33   0
  10  -8  -9    3.12    3.27   0
 -10   8   9   -1.53    4.34   0
   9  -8  -9   17.03    4.23   0
  -9   8   9    8.17    2.92   0
  -8   8   9    3.66    2.88   0
   8  -8  -9   -4.53    4.08   0
  -7   8   9   -0.12    3.83   0
   7   8  -9    0.64    5.11   0
   7   8  -9    1.01    4.90   0
   7  -8  -9    2.52    2.80   0
  -6   8   9    3.08    2.56   0
   6   8  -9   -0.35    4.09   0
   6  -8  -9    0.94    2.64   0
  -5   8   9    5.67    2.65   0
   5   8  -9   11.81    3.76   0
   5  -8  -9    9.53    2.61   0
   4   8  -9   11.71    3.77   0
   4  -8  -9    4.83    2.69   0
   3   8  -9    7.58    3.78   0
   3  -8  -9    4.66    3.64   0
   2  -8  -9    4.91    2.57   0
   2   8  -9    1.30    3.73   0
   1  -8  -9   27.12    3.84   0
   1   8  -9   23.77    3.98   0
   0  -8  -9    7.28    3.77   0
   0   8  -9   10.63    3.81   0
  -1  -8  -9    2.65    2.76   0
  -1   8  -9   -1.52    2.58   0
  -2  -8  -9   11.37    4.04   0
  -2   8  -9   12.13    4.22   0
  -3  -8  -9    2.79    4.02   0
  -3   8  -9    1.56    4.02   0
  -4  -8  -9    1.37    4.33   0
  -4   8  -9   -1.78    4.46   0
  -4  -8  -9    0.74    4.47   0
   9  -9  -9   14.76    4.64   0
  -9   9   9   16.02    3.37   0
   8  -9  -9   83.87    4.97   0
  -8   9   9   80.12    4.69   0
  -7   9   9   57.81    3.28   0
   7   9  -9   53.43    6.66   0
   7   9  -9   60.74    6.23   0
   7  -9  -9   63.42    4.44   0
   6   9  -9   51.76    4.74   0
  -6   9   9   55.64    4.33   0
   6  -9  -9   49.33    4.36   0
  -5   9   9   55.65    4.08   0
   5   9  -9   47.75    5.23   0
   5  -9  -9   46.84    3.09   0
   4   9  -9   34.92    4.42   0
   4  -9  -9   36.01    4.08   0
   3   9  -9   41.52    3.16   0
   3  -9  -9   40.03    4.17   0
   2   9  -9   12.34    3.81   0
   2  -9  -9   12.35    3.84   0
   1   9  -9   16.91    4.01   0
   1  -9  -9   21.41    4.42   0
   0   9  -9   28.51    4.34   0
   0  -9  -9   29.33    3.09   0
  -1   9  -9   21.57    3.19   0
  -1  -9  -9   20.72    4.18   0
  -2   9  -9   37.12    3.34   0
  -2  -9  -9   46.30    4.55   0
  -3   9  -9   28.21    3.44   0
  -3  -9  -9   29.51    4.57   0
   8 -10  -9    5.35    4.55   0
  -8  10   9    4.32    3.12   0
   7 -10  -9   19.59    3.21   0
  -7  10   9   15.91    3.24   0
   7  10  -9   16.74    7.15   0
   7  10  -9   16.55    7.09   0
  -6  10   9    4.54    4.22   0
   6  10  -9    2.60    5.43   0
   6 -10  -9   -0.22    4.36   0
   5  10  -9    4.67    4.27   0
  -5  10   9    4.47    4.06   0
   5 -10  -9    4.82    3.97   0
   4  10  -9    3.06    4.35   0
   4 -10  -9    0.56    4.13   0
   3  10  -9    4.72    4.12   0
   3 -10  -9    6.06    4.07   0
   2  10  -9    1.35    2.94   0
   2 -10  -9    3.17    4.20   0
   1  10  -9   25.07    4.54   0
   1 -10  -9   22.37    4.16   0
   0  10  -9    4.25    4.35   0
   0 -10  -9    1.01    2.99   0
  -1  10  -9    4.11    4.41   0
  -1 -10  -9    2.40    2.99   0
  -2  10  -9    1.45    4.63   0
  -2 -10  -9   -0.92    4.63   0
   6 -11  -9   24.94    3.47   0
  -6  11   9   21.43    3.38   0
   6  11  -9   24.49    5.98   0
  -5  11   9   17.55    3.18   0
   5  11  -9   20.48    4.55   0
   5 -11  -9   16.29    4.51   0
   4  11  -9   30.60    4.87   0
   4 -11  -9   36.57    4.80   0
   3  11  -9    3.27    4.51   0
   3 -11  -9    4.96    4.52   0
   2  11  -9    2.94    4.50   0
   2 -11  -9   -0.34    3.11   0
   1  11  -9    5.82    4.61   0
   1 -11  -9    2.01    4.37   0
   0  11  -9   45.88    5.03   0
   0 -11  -9   43.60    4.83   0
  12   0 -10   20.91    4.60   0
  11   0 -10   41.53    4.42   0
  10   0 -10    7.87    3.91   0
   9   0 -10  137.45    4.57   0
   8   0 -10  199.58    4.83   0
   7   0 -10   72.91    3.97   0
   6   0 -10   65.91    3.77   0
   5   0 -10   95.07    3.70   0
   4   0 -10  584.02    6.26   0
   3   0 -10  365.34    5.27   0
   0   0 -10   78.29    3.90   0
  -1   0 -10    7.81    3.47   0
  -2   0 -10   10.68    2.55   0
  -3   0 -10    1.81    3.72   0
  -4   0 -10   16.09    3.93   0
  -5   0 -10    1.18    3.03   0
  -6   0 -10   14.39    3.18   0
  12  -1 -10   -0.68    4.48   0
  12   1 -10   -0.00    4.30   0
  11  -1 -10    4.85    4.07   0
  11   1 -10   -1.80    4.05   0
  10   1 -10   11.61    3.89   0
  10  -1 -10   10.24    4.11   0
   9   1 -10   13.01    3.78   0
   9  -1 -10   18.29    3.83   0
   8   1 -10    4.01    3.41   0
   8  -1 -10    1.14    3.56   0
   7   1 -10    8.85    3.40   0
   7  -1 -10   11.43    2.60   0
   6   1 -10   46.35    3.47   0
   6  -1 -10   40.30    3.34   0
   5   1 -10   80.34    3.62   0
   5  -1 -10   72.91    2.92   0
   4   1 -10   17.58    2.50   0
   4  -1 -10   17.43    3.50   0
   3  -1 -10    5.30    3.44   0
   2  -1 -10    0.97    3.43   0
   1   1 -10    3.41    2.38   0
   0   1 -10    9.88    3.47   0
  -1  -1 -10   14.31    2.49   0
  -1   1 -10   14.86    3.45   0
  -2   1 -10    9.87    2.67   0
  -2  -1 -10    9.05    3.59   0
  -3  -1 -10    0.49    3.76   0
  -3   1 -10   -1.10    3.80   0
  -4   1 -10    3.71    2.66   0
  -4  -1 -10    1.33    3.69   0
  -5   1 -10   -3.90    3.97   0
  -5  -1 -10    3.69    4.19   0
  -6   1 -10   -0.01    3.18   0
  -6  -1 -10    0.23    3.04   0
  12  -2 -10   12.75    4.51   0
  12   2 -10   12.76    5.73   0
  11  -2 -10   28.35    4.36   0
  11   2 -10   26.92    4.57   0
  10   2 -10   12.29    4.33   0
  10  -2 -10    6.14    2.92   0
   9   2 -10  117.06    4.67   0
   9  -2 -10  115.26    4.37   0
   8   2 -10  360.91    5.92   0
   8  -2 -10  351.32    4.77   0
   7   2 -10   83.72    3.95   0
   7  -2 -10   83.48    3.92   0
   6   2 -10   66.48    3.83   0
   6  -2 -10   70.43    3.84   0
   5   2 -10    7.65    2.38   0
   5  -2 -10    7.98    3.35   0
   4  -2 -10  273.85    4.14   0
   3   2 -10  112.14    3.96   0
   3  -2 -10  108.71    3.23   0
   2  -2 -10   84.74    3.79   0
   2   2 -10   85.67    3.99   0
   1  -2 -10  184.62    4.39   0
   1   2 -10  183.68    4.39   0
   0   2 -10  106.40    4.04   0
  -1   2 -10  144.02    4.33   0
  -2  -2 -10  102.29    3.31   0
  -2   2 -10  117.86    4.47   0
  -3   2 -10    3.46    3.67   0
  -3  -2 -10   -0.03    2.77   0
  -4  -2 -10   26.15    3.94   0
  -4   2 -10   26.63    2.99   0
  -5   2 -10    0.72    2.98   0
  -5  -2 -10    4.94    3.87   0
  -6  -2 -10    3.41    3.19   0
  -6   2 -10    0.57    4.56   0
  12  -3 -10    4.35    4.48   0
  12   3 -10    1.38    7.14   0
  12   3 -10    3.70    6.80   0
  11  -3 -10   18.81    4.49   0
  11   3 -10   18.56    5.58   0
  10   3 -10   -0.81    5.08   0
  10  -3 -10    2.27    4.03   0
   9   3 -10    0.78    3.85   0
   9  -3 -10   -0.70    2.60   0
   8   3 -10    0.73    3.49   0
   8  -3 -10   -1.98    2.42   0
   7   3 -10    5.05    3.21   0
   7  -3 -10    6.02    2.41   0
   6   3 -10   18.32    3.45   0
   6   3 -10   19.05    3.43   0
   6  -3 -10   17.18    3.59   0
   5  -3 -10   22.88    2.46   0
   5   3 -10   24.26    3.43   0
   4  -3 -10   46.01    3.67   0
   4   3 -10   47.86    3.62   0
   3   3 -10    3.03    3.06   0
   3  -3 -10   -0.98    2.35   0
   2  -3 -10   -0.70    3.26   0
   2   3 -10    3.68    3.41   0
   1  -3 -10   10.67    3.40   0
   1   3 -10    6.25    3.64   0
   0  -3 -10   12.48    3.43   0
   0   3 -10   16.46    3.38   0
  -1  -3 -10   10.04    3.58   0
  -1   3 -10   11.84    2.55   0
  -2   3 -10   13.21    2.84   0
  -2  -3 -10   11.76    3.75   0
  -3   3 -10    2.82    2.70   0
  -3  -3 -10    4.59    3.85   0
  -4   3 -10    1.96    4.11   0
  -4  -3 -10    4.69    2.89   0
  -5   3 -10    4.28    4.08   0
  -5  -3 -10    1.19    4.11   0
  -6  -3 -10    4.53    4.54   0
  -6   3 -10    1.50    4.19   0
 -12   4  10   49.49    4.93   0
  12  -4 -10   47.24    4.79   0
  11  -4 -10   14.21    4.31   0
 -11   4  10   16.22    4.20   0
  11   4 -10   13.90    7.10   0
  11   4 -10   13.29    7.80   0
 -10   4  10   20.38    2.86   0
  10   4 -10   19.30    5.15   0
  10   4 -10   19.07    5.93   0
  10  -4 -10   23.62    4.15   0
   9   4 -10   81.20    4.73   0
   9  -4 -10   75.92    4.36   0
   9   4 -10   79.61    5.39   0
   8   4 -10  200.41    6.11   0
   8   4 -10  209.12    5.46   0
   8  -4 -10  197.44    4.77   0
   7   4 -10  112.85    4.44   0
   7  -4 -10  108.98    4.15   0
   7   4 -10  110.05    4.42   0
   6  -4 -10   20.46    3.52   0
   6   4 -10   15.95    3.51   0
   6   4 -10   14.11    3.45   0
   5  -4 -10    7.51    3.37   0
   5   4 -10    8.64    2.56   0
   4   4 -10   55.52    3.73   0
   4  -4 -10   60.04    3.76   0
   3   4 -10   42.56    3.60   0
   3  -4 -10   38.42    2.82   0
   2  -4 -10   77.86    3.98   0
   2   4 -10   75.89    3.93   0
   1  -4 -10   83.31    2.85   0
   1   4 -10   94.60    4.18   0
   0  -4 -10  149.14    4.21   0
   0   4 -10  154.39    4.40   0
  -1  -4 -10  190.78    4.68   0
  -1   4 -10  179.97    3.72   0
  -2  -4 -10   99.99    3.34   0
  -2   4 -10  113.34    4.34   0
  -3   4 -10   47.22    3.01   0
  -3  -4 -10   48.36    2.94   0
  -3  -4 -10   49.45    4.12   0
  -4  -4 -10   11.42    3.97   0
  -4  -4 -10   13.96    2.92   0
  -4   4 -10   17.27    4.10   0
  -5  -4 -10    6.98    3.01   0
  -5  -4 -10    8.42    4.27   0
  -5   4 -10   11.50    4.58   0
  11  -5 -10   10.82    4.45   0
 -11   5  10    4.66    4.45   0
  10   5 -10    2.13    6.52   0
 -10   5  10    1.69    4.17   0
  10   5 -10    1.88    7.29   0
  10  -5 -10    2.08    2.93   0
  -9   5  10    8.25    2.71   0
   9   5 -10    6.02    4.99   0
   9   5 -10    9.19    5.03   0
   9  -5 -10    9.95    4.01   0
   8   5 -10    8.92    3.90   0
   8   5 -10    8.52    3.94   0
   8  -5 -10   10.62    3.78   0
   7   5 -10   14.91    4.59   0
   7  -5 -10    9.71    3.79   0
   7   5 -10   11.33    3.89   0
   6   5 -10    1.47    3.17   0
   6  -5 -10    0.25    3.50   0
   6   5 -10   -0.92    3.41   0
   5  -5 -10   13.46    3.43   0
   5   5 -10    6.23    3.38   0
   4  -5 -10   57.08    2.78   0
   4   5 -10   56.68    3.85   0
   3  -5 -10   15.17    3.35   0
   3   5 -10   13.83    3.73   0
   2  -5 -10   15.06    3.37   0
   2   5 -10   10.89    3.48   0
   1  -5 -10    8.68    2.48   0
   1   5 -10    5.89    2.44   0
   0  -5 -10    2.03    3.51   0
   0   5 -10   -3.23    3.72   0
  -1  -5 -10    4.70    2.59   0
  -1   5 -10   -2.51    2.72   0
  -2  -5 -10    2.96    3.75   0
  -2   5 -10    2.11    2.59   0
  -3  -5 -10   -2.35    4.01   0
  -3  -5 -10    1.10    4.02   0
  -3   5 -10    1.47    4.18   0
  -4  -5 -10    0.05    4.00   0
  -4  -5 -10    2.63    3.95   0
  -4   5 -10    0.89    4.14   0
  -5  -5 -10    6.74    4.32   0
  -5  -5 -10   -0.43    3.15   0
  -5   5 -10    0.55    3.05   0
  11  -6 -10   41.44    4.95   0
 -11   6  10   42.49    4.89   0
  10  -6 -10   30.07    4.37   0
 -10   6  10   27.26    3.40   0
  -9   6  10   22.52    3.10   0
   9   6 -10   17.44    5.81   0
   9   6 -10   18.84    6.50   0
   9  -6 -10   27.41    4.21   0
   8   6 -10   31.55    5.39   0
  -8   6  10   33.91    2.93   0
   8   6 -10   32.70    5.29   0
   8  -6 -10   36.71    3.87   0
   7   6 -10   21.93    4.81   0
   7   6 -10   20.66    4.86   0
   7  -6 -10   26.84    3.84   0
   6   6 -10  101.25    4.58   0
   6  -6 -10   95.81    3.46   0
   5   6 -10   98.49    4.36   0
   5  -6 -10  111.07    4.25   0
   4   6 -10   49.34    4.02   0
   4  -6 -10   44.13    3.84   0
   3   6 -10  200.80    5.00   0
   3  -6 -10  208.82    4.72   0
   2   6 -10  292.49    5.38   0
   2  -6 -10  304.86    5.08   0
   1   6 -10   34.90    3.78   0
   1  -6 -10   30.31    3.69   0
   0  -6 -10   40.32    2.83   0
   0   6 -10   43.33    2.95   0
  -1  -6 -10    7.88    3.73   0
  -1   6 -10    1.12    3.82   0
  -2  -6 -10    1.26    2.75   0
  -2   6 -10    1.68    4.05   0
  -3  -6 -10   30.88    2.90   0
  -3   6 -10   34.83    4.16   0
  -4  -6 -10    4.03    4.08   0
  -4   6 -10   -1.99    4.41   0
  -4  -6 -10    0.50    4.10   0
  10  -7 -10    8.50    3.21   0
 -10   7  10    6.02    4.69   0
  -9   7  10   86.24    3.54   0
   9  -7 -10   85.70    4.60   0
  -8   7  10   14.57    2.88   0
   8   7 -10   16.71    5.89   0
   8   7 -10   14.03    5.16   0
   8  -7 -10   13.59    2.95   0
  -7   7  10   -0.80    3.77   0
   7   7 -10    0.78    4.17   0
   7   7 -10    0.60    5.03   0
   7  -7 -10    2.17    3.93   0
   6  -7 -10   -0.16    2.61   0
   6   7 -10    2.62    3.70   0
   5  -7 -10   -0.54    2.55   0
   5   7 -10   -0.85    3.83   0
   4  -7 -10    7.40    2.65   0
   4   7 -10    5.60    3.78   0
   3  -7 -10    8.87    2.65   0
   3   7 -10    9.16    3.90   0
   2  -7 -10   21.04    3.86   0
   2   7 -10   23.74    2.97   0
   1  -7 -10   -0.54    3.87   0
   1   7 -10    0.43    2.62   0
   0  -7 -10    5.75    3.78   0
   0   7 -10   -0.11    2.64   0
  -1  -7 -10    3.03    3.89   0
  -1   7 -10    6.20    3.67   0
  -2  -7 -10   -3.95    3.77   0
  -2   7 -10    3.07    2.84   0
  -3  -7 -10    3.19    4.14   0
  -3   7 -10    7.62    4.17   0
  -4  -7 -10    5.12    4.39   0
  -4  -7 -10    2.08    4.40   0
  -4   7 -10    2.48    4.42   0
   9  -8 -10   20.09    4.41   0
  -9   8  10   15.96    4.38   0
   8   8 -10   28.56    6.67   0
  -8   8  10   41.40    4.29   0
   8   8 -10   34.00    6.54   0
   8  -8 -10   32.00    3.09   0
  -7   8  10   44.04    3.08   0
   7   8 -10   37.95    4.63   0
   7   8 -10   39.13    5.34   0
   7  -8 -10   40.18    3.11   0
   6   8 -10  144.51    5.34   0
   6  -8 -10  160.70    4.95   0
   5   8 -10   74.15    4.34   0
   5  -8 -10   68.90    3.26   0
   4  -8 -10   54.74    3.08   0
   4   8 -10   66.87    4.39   0
   3  -8 -10   75.36    4.16   0
   3   8 -10   68.50    4.33   0
   2  -8 -10  123.26    4.44   0
   2   8 -10  108.14    3.44   0
   1  -8 -10   31.31    3.95   0
   1   8 -10   27.82    4.34   0
   0  -8 -10   12.82    4.05   0
   0   8 -10    8.69    4.19   0
  -1  -8 -10    2.81    2.96   0
  -1   8 -10    4.25    4.11   0
  -2  -8 -10    4.04    3.01   0
  -2   8 -10    3.59    4.10   0
  -3  -8 -10   13.85    4.56   0
  -3   8 -10   16.50    3.19   0
  -8   9  10    5.63    4.46   0
   8  -9 -10    2.54    4.49   0
  -7   9  10   -0.07    4.37   0
   7   9 -10    0.54    5.57   0
   7   9 -10    1.98    5.42   0
   7  -9 -10    0.23    4.32   0
   6   9 -10    3.13    5.16   0
   6  -9 -10   -0.15    4.23   0
   5   9 -10   31.69    4.34   0
   5  -9 -10   25.32    3.14   0
   4   9 -10    2.83    4.01   0
   4  -9 -10    2.47    4.06   0
   3   9 -10   -1.03    2.96   0
   3  -9 -10    0.36    2.93   0
   2   9 -10    3.58    3.99   0
   2  -9 -10    6.41    3.03   0
   1   9 -10    1.36    4.22   0
   1  -9 -10    3.26    3.81   0
   0   9 -10    1.34    4.38   0
   0  -9 -10    5.75    4.07   0
  -1   9 -10    9.70    3.31   0
  -1  -9 -10    8.93    4.40   0
  -2   9 -10    8.24    3.45   0
  -2  -9 -10    5.75    4.62   0
  -7  10  10   51.96    4.78   0
   7  10 -10   48.24    6.45   0
   7  10 -10   50.50    6.58   0
   7 -10 -10   51.49    3.68   0
   6  10 -10   10.85    5.49   0
   6 -10 -10    8.01    4.58   0
   5  10 -10   18.90    4.52   0
   5 -10 -10   17.79    3.28   0
   4  10 -10   27.55    4.49   0
   4 -10 -10   29.86    4.51   0
   3  10 -10    4.01    3.01   0
   3 -10 -10    6.60    4.34   0
   2  10 -10   28.01    4.48   0
   2 -10 -10   34.24    4.34   0
   1  10 -10    5.93    3.15   0
   1 -10 -10    4.46    3.21   0
   0  10 -10   50.13    3.65   0
   0 -10 -10   48.83    4.99   0
  12  -1 -11   24.78    4.58   0
  12   1 -11   27.47    4.77   0
  11   1 -11  107.79    4.97   0
  11  -1 -11  104.08    3.98   0
  10   1 -11   28.95    4.40   0
  10  -1 -11   33.63    4.33   0
   9   1 -11  100.09    4.56   0
   9  -1 -11   96.27    3.35   0
   8   1 -11   28.37    3.76   0
   8  -1 -11   28.02    3.67   0
   7   1 -11  153.23    4.49   0
   7  -1 -11  153.08    3.69   0
   6   1 -11   76.86    3.15   0
   6  -1 -11   66.98    2.99   0
   5   1 -11  218.92    3.91   0
   5  -1 -11  235.41    4.74   0
   4   1 -11   41.53    3.60   0
   4  -1 -11   41.03    2.63   0
   3  -1 -11  170.95    4.23   0
   2   1 -11   21.46    3.46   0
   2  -1 -11   25.32    2.67   0
   1   1 -11   71.93    3.75   0
   0  -1 -11    9.50    2.55   0
   0   1 -11    9.52    3.53   0
  -1   1 -11    6.59    3.59   0
  -1  -1 -11   -2.62    3.62   0
  -2  -1 -11   21.44    2.69   0
  -2   1 -11   20.79    2.81   0
  -3  -1 -11   37.04    2.93   0
  -3   1 -11   33.83    4.09   0
  -4   1 -11   84.63    4.51   0
  -4  -1 -11   74.67    4.63   0
  -5   1 -11   40.68    3.59   0
  -5  -1 -11   42.03    5.04   0
  12  -2 -11    2.91    4.59   0
  12   2 -11    2.09    5.66   0
  11   2 -11   67.63    4.73   0
  11  -2 -11   67.39    5.10   0
  10   2 -11    3.47    3.99   0
  10  -2 -11    7.18    2.81   0
   9   2 -11   64.60    4.09   0
   9  -2 -11   60.72    4.25   0
   8   2 -11    6.73    3.49   0
   8  -2 -11    2.16    3.60   0
   7   2 -11   28.04    3.74   0
   7  -2 -11   29.26    3.64   0
   6   2 -11   24.15    3.64   0
   6  -2 -11   20.85    3.37   0
   5   2 -11   88.53    4.03   0
   5  -2 -11   90.41    3.97   0
   4  -2 -11   45.50    3.50   0
   4   2 -11   42.93    3.68   0
   3  -2 -11    3.92    2.25   0
   3   2 -11    3.55    2.63   0
   2  -2 -11    8.89    3.29   0
   2   2 -11    7.87    3.53   0
   1  -2 -11    9.04    2.52   0
   1   2 -11   14.11    3.42   0
   0  -2 -11    2.00    2.52   0
   0   2 -11    5.98    3.50   0
  -1  -2 -11   -3.33    3.53   0
  -1   2 -11    0.93    2.55   0
  -2  -2 -11    4.59    3.66   0
  -2   2 -11    0.94    2.59   0
  -3   2 -11    4.73    2.85   0
  -3  -2 -11    4.61    4.21   0
  -4  -2 -11    7.11    4.41   0
  -4   2 -11    8.04    4.12   0
  -5   2 -11    3.44    4.26   0
  -5  -2 -11    5.78    4.53   0
  12  -3 -11   24.73    4.78   0
  12   3 -11   25.81    6.34   0
  12   3 -11   34.32    6.97   0
  11   3 -11   79.54    5.98   0
  11  -3 -11   84.44    4.95   0
  11   3 -11   74.99    6.37   0
  10   3 -11   29.27    4.48   0
  10  -3 -11   25.85    4.31   0
   9   3 -11  217.89    5.55   0
   9  -3 -11  208.64    4.87   0
   8   3 -11   72.15    4.13   0
   8  -3 -11   71.52    3.99   0
   7   3 -11  215.67    4.78   0
   7   3 -11  217.67    4.22   0
   7  -3 -11  201.95    3.89   0
   6   3 -11  118.18    4.29   0
   6   3 -11  105.86    3.33   0
   6  -3 -11  118.02    4.19   0
   5   3 -11   15.69    2.63   0
   5  -3 -11    9.43    3.47   0
   5   3 -11   12.52    3.63   0
   4   3 -11   88.58    4.01   0
   4  -3 -11   82.10    2.94   0
   3  -3 -11   86.29    3.59   0
   3   3 -11   91.33    3.92   0
   2  -3 -11   78.06    3.82   0
   2   3 -11   81.54    3.03   0
   1   3 -11  173.45    4.61   0
   1  -3 -11  182.16    3.71   0
   0  -3 -11   86.97    3.20   0
   0   3 -11   88.26    3.25   0
  -1  -3 -11   28.15    2.91   0
  -1   3 -11   27.00    3.90   0
  -2  -3 -11   37.23    3.89   0
  -2  -3 -11   37.22    3.07   0
  -2   3 -11   35.01    3.91   0
  -3  -3 -11   12.09    2.90   0
  -3   3 -11   15.63    3.01   0
  -3  -3 -11   16.68    4.03   0
  -4   3 -11   20.21    2.96   0
  -4  -3 -11   14.73    4.34   0
  -5  -3 -11    6.18    4.67   0
  -5   3 -11   11.79    3.27   0
  11   4 -11   11.96    5.56   0
  11   4 -11    9.46    5.76   0
  11  -4 -11   12.63    4.53   0
  10   4 -11    6.62    4.17   0
  10   4 -11    7.38    4.26   0
  10  -4 -11    6.14    2.97   0
   9   4 -11    4.00    4.80   0
   9  -4 -11   -1.95    4.05   0
   9   4 -11    0.72    4.04   0
   8   4 -11    0.57    3.64   0
   8  -4 -11   -0.51    2.62   0
   8   4 -11   -0.19    3.58   0
   7   4 -11    3.55    3.61   0
   7  -4 -11    8.32    3.68   0
   7   4 -11    2.13    3.71   0
   6   4 -11   10.00    2.69   0
   6  -4 -11   10.26    3.56   0
   6   4 -11   10.74    3.68   0
   5  -4 -11   29.83    2.73   0
   5   4 -11   25.73    3.77   0
   4   4 -11    1.25    2.48   0
   4  -4 -11   -6.02    3.48   0
   3   4 -11   22.45    3.52   0
   3  -4 -11   17.76    2.74   0
   2  -4 -11    3.99    3.52   0
   2   4 -11    8.62    3.56   0
   1  -4 -11    3.06    2.56   0
   1   4 -11    0.60    3.71   0
   0  -4 -11   13.67    3.67   0
   0   4 -11   13.06    2.80   0
  -1  -4 -11    3.10    2.62   0
  -1   4 -11    2.08    2.66   0
  -2  -4 -11    3.39    3.70   0
  -2   4 -11    7.62    3.95   0
  -2  -4 -11    5.84    2.70   0
  -3   4 -11    0.22    2.96   0
  -3  -4 -11    0.72    2.94   0
  -3  -4 -11    1.89    3.02   0
  -4  -4 -11    2.27    4.21   0
  -4  -4 -11    1.24    4.22   0
  -4   4 -11    2.76    4.42   0
  11  -5 -11   33.99    4.80   0
  10   5 -11   61.59    6.03   0
  10   5 -11   68.61    6.34   0
  10  -5 -11   68.07    4.86   0
   9   5 -11   35.43    4.54   0
   9   5 -11   36.32    5.34   0
   9  -5 -11   31.22    4.30   0
   8   5 -11   86.67    4.82   0
   8  -5 -11   77.21    4.26   0
   8   5 -11   82.60    4.87   0
   7   5 -11   84.52    4.34   0
   7  -5 -11   80.77    4.01   0
   7   5 -11   81.50    4.43   0
   6   5 -11   91.59    4.26   0
   6  -5 -11   97.32    4.19   0
   6   5 -11   85.27    4.19   0
   5  -5 -11  134.50    3.50   0
   5   5 -11  130.88    4.53   0
   4  -5 -11   33.55    3.74   0
   4   5 -11   27.64    3.88   0
   3  -5 -11   64.04    3.97   0
   3   5 -11   62.00    3.93   0
   2  -5 -11  146.59    3.58   0
   2   5 -11  145.09    3.52   0
   1  -5 -11   23.26    3.83   0
   1   5 -11   24.77    2.83   0
   0  -5 -11   43.59    3.85   0
   0   5 -11   54.80    3.97   0
  -1   5 -11    4.52    3.90   0
  -1  -5 -11    5.98    2.76   0
  -2  -5 -11   17.61    2.76   0
  -2   5 -11   18.31    2.98   0
  -3  -5 -11   24.11    3.20   0
  -3  -5 -11   20.22    4.58   0
  -3   5 -11   27.83    3.18   0
  -4  -5 -11   20.71    4.37   0
  -4   5 -11   28.07    4.47   0
  -4  -5 -11   25.33    4.40   0
  10   6 -11   15.72    9.22   0
  10   6 -11   14.67    9.16   0
  10  -6 -11   13.83    3.24   0
   9   6 -11    8.75    5.43   0
   9  -6 -11   10.77    4.11   0
   9   6 -11    7.42    5.43   0
   8   6 -11    9.28    5.12   0
   8   6 -11    8.44    4.14   0
   8  -6 -11   10.93    3.95   0
   7   6 -11    4.04    4.57   0
   7   6 -11    4.98    3.93   0
   7  -6 -11    6.22    2.73   0
   6   6 -11    8.18    4.17   0
   6  -6 -11    6.04    3.72   0
   5   6 -11    5.27    3.97   0
   5  -6 -11    4.70    2.61   0
   4   6 -11   -0.50    3.76   0
   4  -6 -11    2.24    2.49   0
   3   6 -11   11.92    3.75   0
   3  -6 -11    7.31    3.70   0
   2   6 -11    8.75    3.65   0
   2  -6 -11    5.27    2.57   0
   1   6 -11    4.33    2.76   0
   1  -6 -11    4.48    3.68   0
   0   6 -11    0.95    3.79   0
   0  -6 -11    2.82    3.53   0
  -1  -6 -11    1.88    3.97   0
  -1   6 -11    4.52    3.90   0
  -2  -6 -11   -0.47    2.97   0
  -2   6 -11    2.16    4.14   0
  -3  -6 -11    5.04    4.34   0
  -3  -6 -11    2.89    4.30   0
  -3   6 -11    7.48    4.43   0
 -10   7  11   33.95    4.79   0
  10  -7 -11   25.71    3.51   0
   9   7 -11   45.45    6.86   0
   9   7 -11   50.22    6.89   0
   9  -7 -11   36.67    4.66   0
   8   7 -11   25.12    5.23   0
   8   7 -11   21.32    5.37   0
   8  -7 -11   19.47    4.21   0
   7   7 -11   31.67    4.58   0
   7  -7 -11   26.86    4.24   0
   7   7 -11   30.99    5.41   0
   6  -7 -11   97.18    4.52   0
   6   7 -11   95.81    4.77   0
   5  -7 -11   98.49    4.58   0
   5   7 -11   95.74    4.66   0
   4  -7 -11   21.08    3.96   0
   4   7 -11   23.48    4.10   0
   3  -7 -11    1.53    2.62   0
   3   7 -11    4.00    3.87   0
   2  -7 -11   81.19    4.29   0
   2   7 -11   83.65    4.40   0
   1  -7 -11   -0.13    3.73   0
   1   7 -11    1.97    3.94   0
   0  -7 -11    5.49    3.85   0
   0   7 -11    2.75    4.10   0
  -1  -7 -11    5.04    4.11   0
  -1   7 -11    2.93    3.01   0
  -2  -7 -11   10.27    4.29   0
  -2   7 -11    6.63    4.17   0
  -3  -7 -11   44.52    4.67   0
  -3   7 -11   33.58    4.65   0
  -9   8  11   16.30    3.24   0
   9  -8 -11   22.62    4.21   0
   8   8 -11    9.68    5.76   0
   8   8 -11    7.82    5.75   0
   8  -8 -11   18.20    3.24   0
   7   8 -11    0.46    4.12   0
   7   8 -11    2.42    4.18   0
   7  -8 -11   -1.46    3.12   0
   6   8 -11    0.95    4.32   0
   6  -8 -11    3.91    2.81   0
   5  -8 -11    9.21    4.01   0
   5   8 -11    9.63    4.13   0
   4  -8 -11   29.08    4.14   0
   4   8 -11   32.26    4.26   0
   3  -8 -11   15.01    4.00   0
   3   8 -11    2.64    4.10   0
   2  -8 -11    2.07    4.09   0
   2   8 -11   -0.59    2.74   0
   1  -8 -11    4.19    4.09   0
   1   8 -11   -0.23    4.22   0
   0  -8 -11    3.08    3.04   0
   0   8 -11    4.18    4.31   0
  -1  -8 -11    3.86    4.13   0
  -1   8 -11   -4.32    4.34   0
  -2   8 -11    0.81    3.17   0
   7   9 -11   77.45    6.45   0
   7   9 -11   84.53    5.56   0
   7  -9 -11   89.07    5.02   0
   6   9 -11   12.18    4.58   0
   6  -9 -11   12.05    3.20   0
   5   9 -11    7.99    4.52   0
   5  -9 -11    7.15    4.31   0
   4   9 -11   12.11    3.08   0
   4  -9 -11    8.25    3.06   0
   3   9 -11    7.97    4.26   0
   3  -9 -11    2.37    2.93   0
   2   9 -11   21.19    4.39   0
   2  -9 -11   19.16    3.19   0
   1   9 -11   13.27    4.48   0
   1  -9 -11   15.57    4.32   0
   0   9 -11   20.17    4.68   0
   0  -9 -11   18.19    4.51   0
   5  10 -11    0.73    4.68   0
   4  10 -11    3.69    4.57   0
   4 -10 -11    3.12    4.51   0
   3  10 -11    5.90    4.52   0
   3 -10 -11    2.34    4.58   0
   2  10 -11    3.27    4.49   0
  12   0 -12   58.24    5.52   0
  11   0 -12    1.12    4.23   0
  10   0 -12   -1.62    2.87   0
   9   0 -12   27.55    3.23   0
   8   0 -12  122.94    4.37   0
   7   0 -12  192.90    4.03   0
   6   0 -12  129.01    3.41   0
   5   0 -12  184.69    4.54   0
   4   0 -12    7.42    2.50   0
   3   0 -12  257.74    4.82   0
   1   0 -12   53.08    3.89   0
   0   0 -12    8.89    3.62   0
  -1   0 -12   32.34    2.98   0
  -2   0 -12   63.97    4.44   0
  -3   0 -12   57.86    4.43   0
  -4   0 -12   16.14    3.53   0
  12   1 -12    5.58    4.80   0
  12  -1 -12    3.44    3.36   0
  11   1 -12   26.16    4.65   0
  11  -1 -12   26.06    3.36   0
  10   1 -12    1.73    4.16   0
  10  -1 -12    1.68    3.97   0
   9   1 -12   -0.15    4.17   0
   9  -1 -12   -1.81    3.73   0
   8   1 -12    6.46    3.72   0
   8  -1 -12   10.75    3.71   0
   7   1 -12   16.09    3.65   0
   7  -1 -12   20.90    3.78   0
   6   1 -12   26.02    3.91   0
   6  -1 -12   21.02    2.53   0
   5   1 -12    6.33    2.46   0
   5  -1 -12    9.39    3.51   0
   4   1 -12   60.63    2.91   0
   4  -1 -12   60.70    2.93   0
   3  -1 -12   12.48    3.62   0
   3   1 -12   11.34    3.60   0
   2  -1 -12    2.99    2.58   0
   2   1 -12    3.98    2.55   0
   1   1 -12    1.47    2.84   0
   0   1 -12    1.57    2.58   0
   0  -1 -12    1.88    3.61   0
  -1   1 -12    2.20    2.55   0
  -1  -1 -12    0.73    2.71   0
  -2  -1 -12    7.36    4.00   0
  -2   1 -12   -2.15    2.86   0
  -3  -1 -12    0.91    2.95   0
  -3   1 -12    2.29    2.89   0
  -4   1 -12    1.77    4.46   0
  -4  -1 -12    1.81    4.49   0
  11   2 -12   21.49    4.63   0
  11  -2 -12   20.31    4.42   0
  10   2 -12    6.12    4.20   0
  10  -2 -12    6.76    4.20   0
   9   2 -12   14.61    4.02   0
   9  -2 -12   18.10    4.01   0
   8   2 -12   69.63    4.28   0
   8  -2 -12   72.63    4.26   0
   7   2 -12  221.19    4.97   0
   7  -2 -12  208.97    3.91   0
   6   2 -12   68.91    4.14   0
   6  -2 -12   68.46    3.97   0
   5   2 -12   20.42    2.61   0
   5  -2 -12   19.60    3.78   0
   5   2 -12   13.25    2.52   0
   4  -2 -12    9.22    2.49   0
   4   2 -12    5.66    3.48   0
   3  -2 -12  171.78    3.68   0
   3   2 -12  166.96    4.62   0
   2  -2 -12   64.72    4.06   0
   2   2 -12   75.37    3.06   0
   1  -2 -12   72.86    3.08   0
   1   2 -12   71.34    4.10   0
   0  -2 -12   36.57    2.89   0
   0   2 -12   42.65    4.02   0
   0  -2 -12   47.54    2.83   0
  -1  -2 -12   30.30    3.88   0
  -1   2 -12   23.15    2.90   0
  -2   2 -12   31.84    3.07   0
  -2  -2 -12   32.25    2.87   0
  -3  -2 -12   19.83    3.19   0
  -3   2 -12   24.37    3.06   0
  -4   2 -12    4.58    2.93   0
  -4  -2 -12    4.03    4.36   0
  11   3 -12   36.71    4.90   0
  11   3 -12   36.73    5.95   0
  11  -3 -12   33.84    3.36   0
  10   3 -12   13.45    4.34   0
  10  -3 -12    7.35    3.00   0
  10   3 -12   10.68    4.25   0
   9   3 -12    0.60    4.48   0
   9   3 -12    2.96    3.85   0
   9  -3 -12   -2.51    4.02   0
   8   3 -12    5.65    3.81   0
   8  -3 -12    1.31    2.73   0
   8   3 -12    0.41    3.79   0
   7   3 -12   17.98    2.88   0
   7   3 -12   16.58    3.89   0
   7  -3 -12   20.24    3.76   0
   6   3 -12    1.86    3.61   0
   6  -3 -12    0.42    3.64   0
   6   3 -12   -2.87    3.65   0
   5   3 -12    5.74    3.45   0
   5   3 -12    3.33    2.63   0
   5  -3 -12    5.41    3.76   0
   4   3 -12   17.54    3.53   0
   4  -3 -12   15.51    3.76   0
   3  -3 -12   32.10    3.80   0
   3   3 -12   27.70    3.76   0
   2  -3 -12    0.38    3.74   0
   2   3 -12    0.24    2.63   0
   1   3 -12   -0.67    3.75   0
   1  -3 -12    1.69    3.68   0
   0  -3 -12   17.73    3.65   0
   0   3 -12    7.08    3.69   0
  -1  -3 -12    2.93    2.84   0
  -1  -3 -12    9.75    2.85   0
  -1   3 -12    7.20    4.10   0
  -2  -3 -12    2.03    2.93   0
  -2   3 -12   -1.91    2.80   0
  -2  -3 -12    3.16    2.77   0
  -3  -3 -12    2.90    4.08   0
  -3   3 -12   -1.60    4.43   0
  -3  -3 -12    5.62    4.12   0
  11   4 -12   61.65    6.36   0
  11   4 -12   56.50    6.49   0
  11  -4 -12   61.70    4.98   0
  10   4 -12   39.62    4.88   0
  10   4 -12   43.34    5.73   0
  10  -4 -12   43.79    4.55   0
   9   4 -12   30.28    4.23   0
   9   4 -12   26.32    4.46   0
   9  -4 -12   26.55    4.31   0
   8   4 -12   98.27    4.63   0
   8  -4 -12   95.86    3.56   0
   8   4 -12   96.82    4.68   0
   7   4 -12  110.26    4.63   0
   7  -4 -12  110.21    3.38   0
   7   4 -12  114.68    4.68   0
   6   4 -12   44.68    3.14   0
   6   4 -12   42.36    3.19   0
   6  -4 -12   46.11    3.99   0
   5   4 -12    7.29    2.59   0
   5  -4 -12    9.85    2.49   0
   4   4 -12   11.07    3.70   0
   4  -4 -12    9.82    3.68   0
   3   4 -12   91.87    4.24   0
   3  -4 -12   92.52    4.18   0
   2  -4 -12   76.75    3.97   0
   2   4 -12   80.43    3.35   0
   1  -4 -12   64.21    3.00   0
   1   4 -12   55.34    3.12   0
   0  -4 -12   36.68    4.21   0
   0   4 -12   35.19    4.01   0
  -1  -4 -12   14.51    4.05   0
  -1   4 -12   14.44    4.08   0
  -2  -4 -12   12.66    2.89   0
  -2  -4 -12   16.19    4.13   0
  -2   4 -12    9.67    2.93   0
  -3   4 -12    6.06    4.29   0
  -3  -4 -12    5.18    3.07   0
  -3  -4 -12    4.02    3.27   0
  10   5 -12   38.36    5.79   0
  10   5 -12   39.25    5.84   0
  10  -5 -12   42.07    4.59   0
   9   5 -12    3.40    5.10   0
   9  -5 -12   -1.90    4.23   0
   9   5 -12    4.06    5.12   0
   8   5 -12   13.52    4.25   0
   8  -5 -12   17.28    4.01   0
   8   5 -12   16.54    5.09   0
   7   5 -12    0.29    3.95   0
   7  -5 -12    2.84    4.00   0
   7   5 -12    2.67    3.99   0
   6   5 -12    8.21    2.84   0
   6  -5 -12    5.67    3.87   0
   6   5 -12   10.31    3.83   0
   5  -5 -12   25.72    2.75   0
   5   5 -12   30.41    4.04   0
   4  -5 -12   31.14    2.92   0
   4   5 -12   36.70    3.87   0
   3  -5 -12   23.54    3.69   0
   3   5 -12   23.74    4.02   0
   2  -5 -12   10.68    3.70   0
   2   5 -12    9.51    4.00   0
   1  -5 -12   -0.01    3.78   0
   1   5 -12    7.44    2.89   0
   0   5 -12   17.18    2.98   0
   0  -5 -12   17.59    2.89   0
  -1   5 -12    0.09    2.91   0
  -1  -5 -12    0.22    4.07   0
  -2  -5 -12    3.19    4.28   0
  -2  -5 -12   -0.02    3.01   0
  -2   5 -12    9.77    3.14   0
  -3  -5 -12    1.87    4.46   0
  -3  -5 -12   -1.80    4.27   0
  -3   5 -12   -3.32    4.56   0
  10   6 -12   18.08    6.77   0
  10   6 -12   14.76    6.65   0
  10  -6 -12   12.09    3.32   0
   9   6 -12   -0.01    5.61   0
   9   6 -12    4.28    5.55   0
   9  -6 -12    5.57    4.50   0
   8   6 -12   47.52    4.67   0
   8   6 -12   45.33    4.60   0
   8  -6 -12   44.85    4.16   0
   7   6 -12   39.83    4.45   0
   7   6 -12   37.95    4.43   0
   7  -6 -12   32.87    4.24   0
   6   6 -12   77.51    4.69   0
   6  -6 -12   88.95    3.50   0
   5   6 -12  122.82    3.81   0
   5  -6 -12  128.75    3.64   0
   4   6 -12   56.70    4.35   0
   4  -6 -12   57.11    4.27   0
   3   6 -12   11.65    4.12   0
   3  -6 -12   20.09    3.91   0
   2   6 -12   74.78    4.35   0
   2  -6 -12   72.87    4.27   0
   1   6 -12   36.88    3.20   0
   1  -6 -12   33.42    4.09   0
   0   6 -12    8.64    4.22   0
   0  -6 -12    1.93    3.91   0
  -1  -6 -12   15.51    4.11   0
  -1   6 -12   11.38    4.22   0
  -2  -6 -12   14.29    4.68   0
  -2   6 -12    6.66    4.39   0
   9   7 -12    2.39    5.81   0
   9   7 -12    0.95    6.05   0
   9  -7 -12   -2.06    4.56   0
   8   7 -12   19.42    4.63   0
   8  -7 -12   14.22    3.13   0
   8   7 -12   18.54    4.60   0
   7   7 -12   15.90    4.41   0
   7  -7 -12   21.13    3.04   0
   7   7 -12   17.05    4.42   0
   6   7 -12    2.01    4.34   0
   6  -7 -12    0.68    2.90   0
   5   7 -12    4.57    4.12   0
   5  -7 -12   -0.32    2.88   0
   4   7 -12    8.74    4.17   0
   4  -7 -12    5.46    3.93   0
   3  -7 -12   23.83    2.91   0
   3   7 -12   20.54    2.89   0
   2  -7 -12   -0.14    2.81   0
   2   7 -12    1.39    2.83   0
   1  -7 -12    8.23    2.85   0
   1   7 -12    7.24    3.12   0
   0  -7 -12   -0.36    4.10   0
   0   7 -12    5.04    4.39   0
  -1  -7 -12    6.23    4.50   0
  -1   7 -12    4.24    3.03   0
   8   8 -12    2.24    4.61   0
   8   8 -12    3.59    4.91   0
   7   8 -12   23.19    4.52   0
   7   8 -12   23.72    5.79   0
   7  -8 -12   28.65    4.56   0
   6   8 -12   27.28    4.56   0
   6  -8 -12   28.15    4.54   0
   5  -8 -12   43.48    3.31   0
   5   8 -12   44.59    4.52   0
   4  -8 -12   44.62    4.61   0
   4   8 -12   36.98    4.54   0
   3  -8 -12   11.00    3.92   0
   3   8 -12   11.91    4.38   0
   2  -8 -12   53.78    4.56   0
   2   8 -12   48.95    4.62   0
   1  -8 -12   46.23    4.81   0
   1   8 -12   45.86    3.42   0
   0  -8 -12    9.36    4.60   0
   0   8 -12   10.58    3.40   0
   6   9 -12    8.96    4.72   0
   5   9 -12   20.47    4.69   0
   5  -9 -12   19.98    3.24   0
   4   9 -12    6.90    4.56   0
   4  -9 -12    6.35    3.15   0
   3   9 -12   -1.33    4.39   0
   3  -9 -12    0.84    3.17   0
   2   9 -12    2.80    4.51   0
  11   1 -13    9.59    4.66   0
  11  -1 -13    6.62    4.69   0
  10   1 -13  130.94    5.17   0
  10  -1 -13  119.67    3.90   0
   9   1 -13   71.25    4.53   0
   9  -1 -13   54.13    3.33   0
   8   1 -13  243.73    4.47   0
   8  -1 -13  247.32    4.31   0
   7   1 -13   70.00    3.98   0
   7  -1 -13   89.59    4.33   0
   6   1 -13  138.07    4.62   0
   6  -1 -13  151.34    4.65   0
   5   1 -13   39.93    3.12   0
   5  -1 -13   52.24    3.90   0
   4   1 -13   41.66    3.92   0
   4  -1 -13   33.68    3.81   0
   4   1 -13   40.81    2.90   0
   3  -1 -13   12.67    3.61   0
   3   1 -13   15.70    3.83   0
   2  -1 -13   52.31    3.93   0
   2   1 -13   40.88    2.87   0
   1  -1 -13    9.77    3.86   0
   1  -1 -13   11.86    3.84   0
   1   1 -13    9.83    3.89   0
   0   1 -13   49.55    4.16   0
   0  -1 -13   37.03    4.20   0
  -1   1 -13   16.21    3.04   0
  -1  -1 -13    8.15    4.13   0
  -2  -1 -13    7.05    2.94   0
  -2   1 -13    4.10    3.09   0
  -3   1 -13   14.56    3.29   0
  -3  -1 -13   22.13    4.71   0
  11   2 -13    6.19    4.63   0
  11  -2 -13    9.71    4.61   0
  10   2 -13    9.23    4.32   0
  10  -2 -13   11.20    4.51   0
   9   2 -13   36.45    3.42   0
   9  -2 -13   31.25    4.34   0
   8   2 -13    1.42    2.64   0
   8  -2 -13    5.33    3.78   0
   7   2 -13   25.83    3.96   0
   7  -2 -13   21.77    2.87   0
   6   2 -13    1.00    3.86   0
   6   2 -13   -0.62    3.75   0
   6  -2 -13   -0.99    2.61   0
   5   2 -13   21.04    3.84   0
   5  -2 -13   23.18    3.64   0
   5   2 -13   21.77    2.85   0
   4   2 -13   21.19    2.87   0
   4  -2 -13   19.84    2.70   0
   4   2 -13   20.63    2.81   0
   3   2 -13   28.10    2.89   0
   3  -2 -13   23.84    3.81   0
   2  -2 -13   28.87    2.95   0
   2   2 -13   24.20    3.91   0
   1  -2 -13   12.43    2.75   0
   1   2 -13   11.07    3.93   0
   0   2 -13    4.10    4.01   0
   0  -2 -13    1.84    2.84   0
   0  -2 -13    2.18    2.75   0
  -1  -2 -13   -0.24    2.84   0
  -1  -2 -13    0.09    3.94   0
  -1   2 -13   -0.66    2.86   0
  -2  -2 -13    1.89    3.18   0
  -2  -2 -13    2.14    2.98   0
  -2   2 -13   -3.76    4.29   0
  10   3 -13   65.49    4.89   0
  10   3 -13   59.11    5.80   0
  10  -3 -13   51.91    4.71   0
   9   3 -13   33.53    4.61   0
   9   3 -13   33.12    4.57   0
   9  -3 -13   26.58    4.12   0
   8   3 -13   45.96    4.16   0
   8   3 -13   46.90    4.27   0
   8  -3 -13   49.57    4.29   0
   7   3 -13   11.68    3.80   0
   7  -3 -13   14.46    3.66   0
   7   3 -13   16.42    3.96   0
   6   3 -13   18.95    3.79   0
   6  -3 -13   10.57    3.60   0
   6   3 -13   10.44    3.68   0
   5   3 -13    6.65    3.73   0
   5   3 -13    7.81    3.94   0
   5  -3 -13   10.59    3.68   0
   4  -3 -13   20.42    3.82   0
   4   3 -13   20.26    2.95   0
   3  -3 -13   80.92    4.16   0
   3   3 -13   75.98    3.44   0
   2   3 -13   79.52    3.14   0
   2  -3 -13   84.17    3.35   0
   1  -3 -13   39.53    3.10   0
   1   3 -13   37.21    4.20   0
   0  -3 -13   62.42    4.38   0
   0   3 -13   65.48    4.39   0
  -1  -3 -13    9.46    2.91   0
  -1  -3 -13    6.20    2.90   0
  -1   3 -13    9.24    3.05   0
  -2  -3 -13    2.94    4.44   0
  -2  -3 -13    1.94    4.31   0
  -2   3 -13    0.01    4.51   0
  10   4 -13    5.77    4.37   0
  10   4 -13    3.16    4.52   0
  10  -4 -13    3.19    4.50   0
   9   4 -13    9.24    4.26   0
   9   4 -13    4.36    4.27   0
   9  -4 -13    6.53    4.48   0
   8   4 -13   10.22    4.08   0
   8  -4 -13    8.42    4.15   0
   8   4 -13   11.70    3.98   0
   7   4 -13    9.82    3.94   0
   7   4 -13   11.20    4.06   0
   7  -4 -13   10.61    2.93   0
   6   4 -13   -0.33    3.83   0
   6  -4 -13    1.36    3.87   0
   6   4 -13    3.11    3.96   0
   5   4 -13    3.55    2.61   0
   5  -4 -13    0.98    3.79   0
   4   4 -13   22.45    4.03   0
   4  -4 -13   12.78    4.14   0
   3  -4 -13    9.57    3.99   0
   3   4 -13   13.35    3.01   0
   2  -4 -13    9.03    4.01   0
   2   4 -13    2.67    2.72   0
   1  -4 -13    8.58    3.97   0
   1   4 -13    3.20    4.12   0
   0  -4 -13    1.55    2.77   0
   0   4 -13   -0.08    2.87   0
  -1  -4 -13    1.90    4.03   0
  -1   4 -13    1.63    3.09   0
  -1  -4 -13    4.31    4.18   0
  -2   4 -13    2.33    4.37   0
  -2  -4 -13    2.08    4.27   0
  -2  -4 -13    2.46    3.20   0
   9   5 -13   43.93    5.91   0
   9  -5 -13   34.02    4.72   0
   9   5 -13   41.24    4.63   0
   8   5 -13   62.40    4.89   0
   8  -5 -13   61.65    3.37   0
   8   5 -13   61.66    5.61   0
   7   5 -13   27.74    3.28   0
   7  -5 -13   30.15    4.19   0
   7   5 -13   30.14    4.38   0
   6   5 -13   38.13    4.23   0
   6  -5 -13   32.95    4.11   0
   6   5 -13   35.97    4.23   0
   5  -5 -13   24.57    4.09   0
   5   5 -13   18.61    2.97   0
   4  -5 -13   44.40    4.01   0
   4   5 -13   36.37    3.16   0
   3  -5 -13    5.36    2.83   0
   3   5 -13   12.71    4.05   0
   2  -5 -13   15.88    4.12   0
   2   5 -13   12.93    4.27   0
   1  -5 -13   48.50    3.21   0
   1   5 -13   50.06    4.44   0
   0   5 -13    7.99    4.19   0
   0  -5 -13    7.12    4.09   0
  -1   5 -13   13.87    4.48   0
  -1  -5 -13   12.79    3.07   0
   9   6 -13    1.50    4.85   0
   9   6 -13    1.29    4.68   0
   9  -6 -13    4.13    4.47   0
   8   6 -13   68.70    5.20   0
   8   6 -13   63.67    4.91   0
   8  -6 -13   62.55    4.73   0
   7   6 -13    2.05    4.34   0
   7   6 -13    1.65    4.32   0
   7  -6 -13    1.67    3.05   0
   6   6 -13   -1.03    3.02   0
   6   6 -13    3.05    4.20   0
   6  -6 -13    2.28    2.86   0
   5   6 -13   -0.47    3.03   0
   5  -6 -13    5.17    2.86   0
   4   6 -13   20.36    4.47   0
   4  -6 -13   18.68    4.07   0
   3   6 -13   14.99    4.39   0
   3  -6 -13    7.06    4.01   0
   2   6 -13   13.50    4.28   0
   2  -6 -13    9.88    4.16   0
   1   6 -13    5.61    4.36   0
   1  -6 -13    0.54    4.25   0
   0   6 -13    3.01    4.19   0
   0  -6 -13    1.82    2.97   0
   8   7 -13   71.79    5.18   0
   7   7 -13   83.77    6.55   0
   7   7 -13   84.69    5.40   0
   7  -7 -13   87.32    4.92   0
   6   7 -13   62.11    5.06   0
   6  -7 -13   67.62    3.48   0
   5   7 -13   53.28    3.64   0
   5  -7 -13   64.67    3.44   0
   4   7 -13   30.29    4.43   0
   4  -7 -13   27.89    4.50   0
   3  -7 -13    0.38    4.34   0
   3   7 -13    4.38    3.19   0
   2  -7 -13   -0.16    4.32   0
   2   7 -13    7.35    4.48   0
   1  -7 -13   19.19    3.39   0
   1   7 -13   24.98    3.39   0
   5  -8 -13    0.90    3.12   0
   5   8 -13   -0.86    4.67   0
   4  -8 -13    1.22    3.12   0
   4   8 -13    1.61    3.17   0
   3  -8 -13    3.30    3.14   0
   3   8 -13    3.07    4.55   0
  10   0 -14   22.17    3.54   0
   9   0 -14   30.16    4.41   0
   8   0 -14    3.16    2.73   0
   7   0 -14   87.00    4.45   0
   6   0 -14  100.04    4.53   0
   5   0 -14   18.85    2.99   0
   4   0 -14    8.71    3.00   0
   3   0 -14   14.19    2.81   0
   3   0 -14    9.02    4.00   0
   2   0 -14   65.50    3.30   0
   2   0 -14   73.51    4.41   0
   1   0 -14    9.81    2.97   0
   0   0 -14   24.94    3.15   0
  -1   0 -14    8.89    3.14   0
  10   1 -14   14.86    4.37   0
  10  -1 -14   12.43    4.62   0
   9   1 -14    8.94    4.32   0
   9  -1 -14   13.59    4.11   0
   8   1 -14   -0.45    2.78   0
   8  -1 -14   -1.80    2.95   0
   7   1 -14    4.07    3.90   0
   7  -1 -14    2.03    2.99   0
   6   1 -14    0.23    3.99   0
   6  -1 -14    4.00    2.79   0
   5   1 -14   17.42    3.90   0
   5  -1 -14    2.00    4.06   0
   5   1 -14   11.66    2.77   0
   4   1 -14    5.57    3.78   0
   4  -1 -14    3.29    3.93   0
   4   1 -14    0.14    2.55   0
   3   1 -14    1.66    3.99   0
   3  -1 -14    3.43    2.85   0
   3   1 -14    4.31    2.50   0
   2  -1 -14    8.16    3.89   0
   2   1 -14   13.29    4.09   0
   2  -1 -14   10.76    4.00   0
   1  -1 -14    3.41    3.84   0
   1  -1 -14    0.77    2.74   0
   1   1 -14    3.65    2.82   0
   0  -1 -14   11.73    4.33   0
   0  -1 -14    9.05    4.30   0
   0   1 -14    4.74    4.41   0
  -1  -1 -14    5.81    4.34   0
  -1   1 -14   13.17    4.35   0
  10   2 -14    6.02    4.53   0
  10  -2 -14    5.15    3.22   0
   9   2 -14    2.37    4.14   0
   9  -2 -14    4.94    4.26   0
   8   2 -14    1.36    4.34   0
   8  -2 -14    3.65    4.06   0
   7   2 -14   50.54    4.41   0
   7   2 -14   51.73    4.34   0
   7  -2 -14   43.24    4.41   0
   6   2 -14  101.47    3.59   0
   6  -2 -14  105.10    4.54   0
   6   2 -14  101.46    3.35   0
   5   2 -14   68.68    4.36   0
   5  -2 -14   71.98    4.22   0
   5   2 -14   74.83    4.33   0
   4   2 -14   23.59    3.03   0
   4  -2 -14   27.35    4.14   0
   4   2 -14   32.83    4.07   0
   3  -2 -14   26.73    3.01   0
   3   2 -14   27.66    4.12   0
   2  -2 -14   98.57    4.46   0
   2   2 -14   95.04    4.48   0
   1   2 -14   12.38    3.01   0
   1  -2 -14   16.59    2.99   0
   1  -2 -14   11.06    2.94   0
   0  -2 -14   16.09    4.48   0
   0  -2 -14   18.77    3.02   0
   0   2 -14   18.50    4.52   0
  -1  -2 -14    0.75    4.46   0
  -1   2 -14    3.32    3.30   0
  -1  -2 -14    1.91    4.41   0
   9   3 -14   11.73    4.81   0
   9   3 -14    8.83    4.23   0
   9  -3 -14   19.61    4.66   0
   8   3 -14   -0.42    4.12   0
   8   3 -14    1.37    4.03   0
   8  -3 -14   -1.57    4.11   0
   7   3 -14    1.72    4.03   0
   7   3 -14   -1.82    4.01   0
   7  -3 -14    2.00    3.91   0
   6   3 -14    3.96    3.88   0
   6   3 -14   -1.24    2.80   0
   6  -3 -14    4.22    3.92   0
   5   3 -14    3.45    2.89   0
   5  -3 -14    5.03    2.85   0
   5   3 -14    9.19    4.24   0
   4  -3 -14   -3.75    3.95   0
   4   3 -14    0.97    4.15   0
   3   3 -14    2.47    4.19   0
   3  -3 -14    2.01    2.82   0
   2   3 -14   20.27    3.07   0
   2  -3 -14   16.56    4.08   0
   1  -3 -14    4.49    3.09   0
   1   3 -14   -4.75    4.19   0
   0  -3 -14    7.48    4.26   0
   0  -3 -14    2.72    3.05   0
   0   3 -14    3.48    4.36   0
   9   4 -14   -0.76    4.66   0
   9   4 -14    3.52    4.38   0
   9  -4 -14    5.67    4.48   0
   8   4 -14   -0.32    4.53   0
   8   4 -14    1.45    4.13   0
   8  -4 -14   -0.28    4.36   0
   7   4 -14   44.31    4.58   0
   7   4 -14   46.16    4.47   0
   7  -4 -14   47.66    3.24   0
   6   4 -14   76.11    4.66   0
   6   4 -14   84.61    3.61   0
   6  -4 -14   77.33    3.52   0
   5   4 -14   86.20    4.66   0
   5   4 -14   94.52    3.59   0
   5  -4 -14   87.02    3.43   0
   4   4 -14   62.60    4.41   0
   4  -4 -14   66.60    4.36   0
   3  -4 -14   71.23    3.39   0
   3   4 -14   75.58    3.63   0
   2  -4 -14   49.35    4.72   0
   2   4 -14   56.23    4.64   0
   1  -4 -14   27.03    3.25   0
   1   4 -14   27.91    4.59   0
   0  -4 -14    5.44    4.40   0
   0   4 -14    3.71    4.29   0
   0  -4 -14    3.36    3.12   0
   8   5 -14    1.76    4.45   0
   8  -5 -14    8.70    2.90   0
   8   5 -14    2.06    4.57   0
   7   5 -14    3.37    4.49   0
   7  -5 -14   -2.86    4.26   0
   7   5 -14    3.03    4.36   0
   6   5 -14   27.90    4.47   0
   6  -5 -14   32.48    4.34   0
   6   5 -14   27.24    4.39   0
   5  -5 -14   18.80    4.20   0
   5   5 -14   11.39    4.32   0
   4  -5 -14    9.28    4.47   0
   4   5 -14    5.89    4.30   0
   3  -5 -14   -4.88    3.03   0
   3   5 -14    2.07    3.21   0
   2  -5 -14    5.29    3.03   0
   2   5 -14    8.45    4.23   0
   1   5 -14    1.65    2.97   0
   1  -5 -14    5.38    4.16   0
   7   6 -14   52.03    4.92   0
   7   6 -14   51.92    5.02   0
   7  -6 -14   44.29    3.61   0
   6   6 -14   15.77    3.41   0
   6   6 -14   19.99    4.63   0
   6  -6 -14   21.27    4.36   0
   5   6 -14   24.68    4.51   0
   5  -6 -14   33.37    4.45   0
   4   6 -14   15.45    3.32   0
   4  -6 -14   15.48    4.25   0
   3   6 -14    2.15    3.07   0
   3  -6 -14    4.05    2.97   0
   2   6 -14    5.42    4.64   0
   2  -6 -14    3.96    4.63   0
   9   1 -15   75.92    4.99   0
   9  -1 -15   70.79    4.68   0
   8   1 -15   31.05    4.58   0
   8  -1 -15   39.20    4.65   0
   7   1 -15  110.35    4.90   0
   7  -1 -15  106.99    4.96   0
   6   1 -15   13.97    4.22   0
   6   1 -15    8.04    4.26   0
   6  -1 -15   11.36    4.21   0
   5   1 -15    9.90    4.27   0
   5  -1 -15   11.57    2.97   0
   5   1 -15   13.73    3.01   0
   4   1 -15    7.21    3.98   0
   4  -1 -15    2.11    4.12   0
   4   1 -15    5.24    2.74   0
   3   1 -15    3.94    2.81   0
   3   1 -15    7.87    3.00   0
   3  -1 -15    1.01    3.11   0
   3  -1 -15    5.46    4.14   0
   2   1 -15   31.07    3.32   0
   2  -1 -15   24.20    3.31   0
   2  -1 -15   33.30    4.32   0
   2   1 -15   24.90    4.38   0
   1  -1 -15   37.28    4.70   0
   1  -1 -15   37.61    4.67   0
   1   1 -15   45.55    4.83   0
   8   2 -15    5.27    3.18   0
   8  -2 -15    9.05    4.39   0
   8   2 -15    9.44    4.45   0
   7   2 -15    0.32    4.21   0
   7   2 -15   -2.43    4.19   0
   7  -2 -15    2.97    2.84   0
   6   2 -15   -2.76    4.38   0
   6  -2 -15    6.37    4.23   0
   6   2 -15    2.69    3.04   0
   5   2 -15    5.20    4.36   0
   5   2 -15    8.24    4.35   0
   5  -2 -15    9.89    4.10   0
   4   2 -15    6.02    4.40   0
   4  -2 -15    6.31    3.06   0
   4   2 -15   12.63    4.24   0
   3  -2 -15   29.47    4.35   0
   3   2 -15   10.07    3.13   0
   2  -2 -15    2.93    4.34   0
   2  -2 -15    1.81    4.39   0
   2   2 -15   -2.43    4.30   0
   1  -2 -15    2.48    3.12   0
   1   2 -15    5.05    4.49   0
   1  -2 -15   -0.37    3.21   0
   8   3 -15   64.91    4.82   0
   8   3 -15   71.40    4.92   0
   8  -3 -15   63.58    4.56   0
   7   3 -15   85.78    5.03   0
   7   3 -15   81.63    4.95   0
   7  -3 -15   87.07    4.93   0
   6   3 -15   62.23    4.88   0
   6  -3 -15   50.17    3.61   0
   6   3 -15   60.31    3.55   0
   5   3 -15   37.17    4.68   0
   5  -3 -15   26.62    4.53   0
   5   3 -15   33.60    4.39   0
   4   3 -15    4.47    4.53   0
   4  -3 -15    2.87    4.44   0
   4   3 -15    6.36    4.45   0
   3   3 -15   17.00    4.35   0
   3  -3 -15   15.37    4.29   0
   2  -3 -15    4.03    4.30   0
   2   3 -15   12.00    4.58   0
   7   4 -15    4.62    4.49   0
   7   4 -15    3.55    4.46   0
   7  -4 -15    5.89    4.35   0
   6   4 -15   -0.31    4.53   0
   6   4 -15    0.13    3.18   0
   6  -4 -15    6.18    4.50   0
   5   4 -15   -1.39    4.60   0
   5   4 -15    4.67    4.52   0
   5  -4 -15   -0.19    3.04   0
   4  -4 -15    3.54    4.24   0
   4   4 -15   -0.53    4.40   0
   3  -4 -15    7.29    4.62   0
   3   4 -15    4.35    3.09   0
   5   0 -16   48.20    3.67   0
   5   1 -16    4.95    2.86   0
;
_shelx_hkl_checksum     69515
_shelx_res_file
;
TITL shelxt_a.res in P2(1)/c
    shelx.res
    created by SHELXL-2017/1 at 16:06:07 on 11-May-2018
CELL  0.71073   9.6757  10.0381  11.4947   90.000  112.489   90.000
ZERR     2.00   0.0008   0.0008   0.0010    0.000    0.006    0.000
LATT   1
SYMM  - X, 1/2 + Y, 1/2 - Z
SFAC  C    H    N    O    CO
UNIT  32 48 8 20 2
MERG   2
OMIT    -2.00  53.00
EQIV $3 -x+1, y+1/2, -z+3/2
HTAB C5 O2_$3
EQIV $4 -x+2, y+1/2, -z+3/2
HTAB C6 O5_$4
EQIV $1 -x+1, -y+1, -z+2
HTAB C4 O3_$1
HTAB N1 O5_$4
EQIV $5 x+1, y, z
HTAB N1 O1_$5
HTAB O4 O2
HTAB O3 O2_$3
HTAB O3 O1
EQIV $6 x-1, y, z
HTAB O4 O5_$6
FMAP   2
PLAN    3
ACTA
HTAB    2.00000
BOND
BOND   $H
CONF
LIST   6
L.S.  10
WGHT    0.054400    0.072300
FVAR       0.57287
CO1   5    0.500000    0.500000    1.000000    10.50000    0.02672    0.02335 =
         0.02964    0.00042    0.01885   -0.00065
O3    4    0.402255    0.645277    0.859304    11.00000    0.03878    0.02935 =
         0.03306    0.00191    0.01839   -0.00313
O4    4    0.394111    0.347716    0.875028    11.00000    0.03432    0.03381 =
         0.03346   -0.00223    0.02111   -0.00348
O2    4    0.445083    0.365198    0.664776    11.00000    0.05193    0.03115 =
         0.04126    0.00462    0.03193    0.00787
O5    4    1.086792    0.308250    0.808409    11.00000    0.04324    0.03799 =
         0.07001   -0.00863    0.03989   -0.00016
O1    4    0.286512    0.534068    0.622112    11.00000    0.04685    0.04309 =
         0.04428    0.00433    0.02909    0.01175
N2    3    0.686453    0.477836    0.942936    11.00000    0.02961    0.02636 =
         0.03734   -0.00140    0.02169   -0.00101
N1    3    1.040452    0.508133    0.714445    11.00000    0.05060    0.06019 =
         0.06860    0.01212    0.04785    0.00855
C1    1    1.016647    0.414192    0.784652    11.00000    0.02847    0.04028 =
         0.04057   -0.00725    0.02145   -0.00401
C2    1    0.900045    0.439789    0.838798    11.00000    0.02569    0.03334 =
         0.03360   -0.00317    0.01739   -0.00106
C5    1    0.738057    0.578982    0.895832    11.00000    0.03684    0.02521 =
         0.04754    0.00453    0.02603    0.00380
AFIX  43
H5    2    0.700517    0.663743    0.898389    11.00000   -1.20000
AFIX   0
C7    1    0.380904    0.464799    0.600413    11.00000    0.03232    0.03042 =
         0.03092   -0.00101    0.01752   -0.00358
C3    1    0.849381    0.335382    0.889473    11.00000    0.03679    0.02585 =
         0.05146   -0.00273    0.02763   -0.00032
AFIX  43
H3    2    0.886482    0.249919    0.889455    11.00000   -1.20000
AFIX   0
C6    1    0.843422    0.564934    0.843826    11.00000    0.03486    0.03205 =
         0.04503    0.00759    0.02526    0.00037
AFIX  43
H6    2    0.876190    0.638596    0.812443    11.00000   -1.20000
AFIX   0
C4    1    0.744112    0.357929    0.939905    11.00000    0.04001    0.02621 =
         0.05162    0.00144    0.03070   -0.00181
AFIX  43
H4    2    0.711309    0.286121    0.973646    11.00000   -1.20000
AFIX   0
C8    1    0.420675    0.501317    0.488766    11.00000    0.04386    0.08252 =
         0.04551    0.02502    0.02982    0.01351
AFIX  23
H8A   2    0.368960    0.440472    0.420345    11.00000   -1.20000
H8B   2    0.382876    0.590118    0.461003    11.00000   -1.20000
AFIX   0
H1A   2    0.981990    0.583792    0.696686    11.00000    0.08314
H1B   2    1.107197    0.494671    0.682578    11.00000    0.07619
H4A   2    0.402743    0.355087    0.811511    11.00000    0.03533
H3A   2    0.449277    0.711128    0.856564    11.00000    0.04916
H3B   2    0.373005    0.611560    0.792005    11.00000    0.05495
H4B   2    0.304453    0.330307    0.857982    11.00000    0.06468
HKLF 4
REM  shelxt_a.res in P2(1)/c
REM R1 =  0.0337 for    1709 Fo > 4sig(Fo)  and  0.0466 for all    2125 data
REM    166 parameters refined using      0 restraints
END
WGHT      0.0542      0.0723
REM Instructions for potential hydrogen bonds
HTAB C5 O2_$3
HTAB C6 O5_$4
HTAB C4 O3_$1
HTAB N1 O5_$4
HTAB N1 O1_$5
HTAB O4 O2
HTAB O3 O2_$3
HTAB O3 O1
HTAB O4 O5_$6
REM Highest difference peak  0.281,  deepest hole -0.376,  1-sigma level  0.076
Q1    1   0.4664  0.5609  0.5372  11.00000  0.05    0.28
Q2    1   0.3245  0.5489  0.4057  11.00000  0.05    0.27
Q3    1   0.5027  0.3205  0.6625  11.00000  0.05    0.23
;
_shelx_res_checksum     33070
data_global
_journal_date_recd_electronic     2018-05-25
_journal_date_accepted     2018-06-17
_journal_name_full     'Acta Crystallographica, Section E'
_journal_year     2018
_journal_volume     74
_journal_issue      7
_journal_page_first     1026
_journal_page_last     1029
_journal_paper_category     GM
_journal_paper_doi     10.1107/S2056989018008861
_journal_coeditor_code     SU5446
_publ_contact_author_name     'S. Malinkin'
_publ_contact_author_address
;
Department of Chemistry, National Taras Shevchenko University of Kiev,
64/13 Volodymyrska Street, City of Kyiv 01601,
Ukraine
;
_publ_contact_author_email     malinachem88@gmail.com
_publ_contact_author_fax     ?
_publ_contact_author_phone     ?
_publ_section_title
;
Synthesis, crystal structure and Hirshfeld surface analysis of
tetraaquabis(isonicotinamide-\k<i>N</i>^1^)cobalt(II) succinate
;
loop_
    _publ_author_name
    _publ_author_footnote
    _publ_author_address
    'Kansiz, Sevgi' .
;
Ondokuz May\?is University, Faculty of Arts and Sciences,
Department of Physics,
55139 Samsun,
Turkey
;
    'Malinkin, Sergey' .
;
Department of Chemistry, National Taras Shevchenko University of Kiev,
64/13 Volodymyrska Street, City of Kyiv 01601,
Ukraine
;
    'Dege, Necmi' .
;
Ondokuz May\?is University, Faculty of Arts and Sciences,
Department of Physics,
55139 Samsun,
Turkey
;
_publ_section_synopsis
;
In the title Co^II^ complex, both the cation and succinate anion are located
about individual inversion centres. In the crystal, the ions are linked
<i>via</i> O---H...O and N---H...O hydrogen bonds, forming a three-dimensional
framework.
;
