# Supplementary material for: Synthesis, crystal structure and Hirshfeld surface analysis of tetra­aqua­bis­(isonicotinamide-κN 1)cobalt(II) succinate
Source: Acta Crystallogr E Crystallogr Commun. 2018 Jun 28;74(Pt 7):1026–9. doi: 10.1107/S2056989018008861 (PMC6038622; doi:10.1107/S2056989018008861)
Supplement: Supplementary file 2 [file e-74-01026-Isup2.hkl]

data_I                                                                          
_shelx_title ' shelxt_a.res in P2(1)/c'                                         
_shelx_refln_list_code          4                                               
_shelx_F_calc_maximum      203.77                                               
_exptl_crystal_F_000       510.00                                               
_reflns_d_resolution_high  0.7965                                               
                                                                                
loop_                                                                           
 _space_group_symop_operation_xyz                                               
 'x, y, z'                                                                      
 '-x, y+1/2, -z+1/2'                                                            
 '-x, -y, -z'                                                                   
 'x, -y-1/2, z-1/2'                                                             
                                                                                
_cell_length_a     9.6757                                                       
_cell_length_b    10.0381                                                       
_cell_length_c    11.4947                                                       
_cell_angle_alpha  90.000                                                       
_cell_angle_beta  112.489                                                       
_cell_angle_gamma  90.000                                                       
                                                                                
_shelx_F_squared_multiplier     1.000                                           
                                                                                
loop_                                                                           
 _refln_index_h                                                                 
 _refln_index_k                                                                 
 _refln_index_l                                                                 
 _refln_F_squared_calc                                                          
 _refln_F_squared_meas                                                          
 _refln_F_squared_sigma                                                         
 _refln_observed_status                                                         
   2   0   0       3815.10       4096.70        35.29 o                         
   3   0   0         55.25         45.96         7.43 o                         
   4   0   0          3.17         19.11         7.82 o                         
   5   0   0        687.00        731.96        12.16 o                         
   6   0   0         59.97         60.03         7.55 o                         
   7   0   0         55.02         59.89         7.80 o                         
   8   0   0        538.49        526.39        10.88 o                         
   9   0   0        690.20        679.65        11.28 o                         
  10   0   0        331.68        321.64        10.45 o                         
  11   0   0         76.94         79.22        14.32 o                         
   2   1   0         23.20         25.22         7.33 o                         
   3   1   0       1352.86       1522.84        13.48 o                         
   4   1   0          2.49          2.86         5.03 o                         
   5   1   0        147.94        162.20         6.25 o                         
   6   1   0         27.20         25.68         5.36 o                         
   7   1   0          0.55          6.45         5.28 o                         
   8   1   0         18.46         15.88         5.44 o                         
   9   1   0          1.86          3.77         6.48 o                         
  10   1   0          4.94         10.14         7.28 o                         
  11   1   0          2.76          9.80         7.99 o                         
   0   2   0      21845.38      15667.49       712.27 o                         
   1   2   0       2109.18       2289.55        23.49 o                         
   2   2   0        938.00        849.05        13.47 o                         
   3   2   0         28.23         38.25         5.65 o                         
   4   2   0       2571.38       2674.08        46.25 o                         
   5   2   0       1224.19       1255.22        11.87 o                         
   6   2   0       1163.45       1166.43        42.42 o                         
   7   2   0         81.07         82.60         6.03 o                         
   8   2   0        231.78        233.09         7.45 o                         
   9   2   0        272.43        282.96         8.02 o                         
  10   2   0        192.10        185.23         8.41 o                         
  11   2   0         90.27         88.22         6.95 o                         
   1   3   0          0.15          6.10         5.69 o                         
   2   3   0         68.51         73.35         6.53 o                         
   3   3   0          6.38          8.74         5.73 o                         
   4   3   0        854.98        962.47        10.24 o                         
   5   3   0          0.26          0.77         5.63 o                         
   6   3   0         70.35         73.75         7.10 o                         
   7   3   0         37.17         33.86         5.64 o                         
   8   3   0        106.63        120.76         7.28 o                         
   9   3   0        183.31        170.16         8.24 o                         
  10   3   0          0.55         -1.11         5.43 o                         
   0   4   0        230.36        265.97         9.06 o                         
   1   4   0         81.10         70.27         5.96 o                         
   2   4   0        638.21        587.74        11.56 o                         
   3   4   0        167.36        129.53         7.16 o                         
   4   4   0       1378.46       1339.65        25.26 o                         
   5   4   0       2631.91       2594.23        15.72 o                         
   6   4   0       1181.53       1192.21        14.32 o                         
   7   4   0        641.49        661.51        18.38 o                         
   8   4   0         25.54         29.08         5.40 o                         
   9   4   0        127.53        131.72         6.37 o                         
  10   4   0        177.69        190.01         7.88 o                         
   1   5   0          3.67         11.20         5.39 o                         
   2   5   0        168.81        204.73         6.44 o                         
   3   5   0        213.26        276.83         7.90 o                         
   4   5   0        371.35        405.93         7.97 o                         
   5   5   0        138.90        127.63         5.76 o                         
   6   5   0        205.60        191.58         9.29 o                         
   7   5   0         42.53         55.54         8.27 o                         
   8   5   0        156.27        160.58         8.48 o                         
   9   5   0        178.18        170.82        17.57 o                         
  10   5   0          8.44         12.70         7.62 o                         
   0   6   0       5739.83       5616.24        98.79 o                         
   1   6   0       3108.28       3182.85        44.79 o                         
   2   6   0       1190.72       1111.70        16.56 o                         
   3   6   0        335.40        328.49         7.00 o                         
   4   6   0         36.36         27.25         6.40 o                         
   5   6   0        192.33        189.76         6.22 o                         
   6   6   0         44.57         46.59         8.28 o                         
   7   6   0        169.68        175.66         7.32 o                         
   8   6   0         55.45         57.10         6.90 o                         
   9   6   0        285.31        321.49        16.27 o                         
   1   7   0        135.71        118.65         5.29 o                         
   2   7   0          0.53          6.88         5.13 o                         
   3   7   0        222.00        219.84         6.56 o                         
   4   7   0         51.49         62.88         7.75 o                         
   5   7   0         30.79         35.01         6.13 o                         
   6   7   0        187.97        184.79         8.42 o                         
   7   7   0        128.01        131.86         6.47 o                         
   8   7   0         13.31         16.51         6.76 o                         
   9   7   0          2.00          6.62         7.20 o                         
   0   8   0        491.29        500.19         9.03 o                         
   1   8   0       2226.73       2171.09        21.81 o                         
   2   8   0        789.25        772.91         8.61 o                         
   3   8   0        166.88        163.00         5.76 o                         
   4   8   0        682.19        600.75        19.10 o                         
   5   8   0         27.99         28.05         7.01 o                         
   6   8   0        122.53        117.78         6.98 o                         
   7   8   0        104.37        119.97         7.61 o                         
   8   8   0         41.16         50.15         8.83 o                         
   1   9   0        387.73        343.82         5.92 o                         
   2   9   0         61.59         66.73         5.02 o                         
   3   9   0        158.94        153.38         5.69 o                         
   4   9   0        244.04        238.24         7.80 o                         
   5   9   0         63.34         49.09         7.46 o                         
   6   9   0         37.62         40.75         8.34 o                         
   7   9   0          0.25         -4.12         8.76 o                         
   0  10   0          3.43          1.84         7.82 o                         
   1  10   0          6.15          7.42         4.44 o                         
   2  10   0        428.54        421.50         8.12 o                         
   3  10   0        122.92        127.39         6.41 o                         
   4  10   0        587.85        576.27        15.76 o                         
   5  10   0        306.03        311.33        10.43 o                         
   6  10   0        242.80        254.91        16.47 o                         
   1  11   0         16.39         17.88         5.01 o                         
   2  11   0         50.00         42.56         5.77 o                         
   3  11   0         68.73         71.13         5.77 o                         
   4  11   0          9.18         15.78         7.39 o                         
   5  11   0          3.27         -4.98         6.80 o                         
   0  12   0        174.07        183.05         9.61 o                         
   1  12   0         17.69         18.30         5.25 o                         
   2  12   0        104.75        101.13         5.90 o                         
   3  12   0        121.93        127.47         6.71 o                         
 -11   1   1        422.01        413.55         9.41 o                         
 -10   1   1        160.49        174.59         7.04 o                         
  -9   1   1        263.37        269.18         6.97 o                         
  -8   1   1        188.97        183.23         5.89 o                         
  -7   1   1        635.31        611.74        10.90 o                         
  -6   1   1        149.55        144.76         8.01 o                         
  -5   1   1       5728.68       5801.91        68.14 o                         
  -4   1   1        739.72        690.97         9.43 o                         
  -3   1   1       9334.83       9016.36       136.69 o                         
  -2   1   1       4180.77       4353.70        72.92 o                         
   1   1   1         38.49         41.33         8.71 o                         
   2   1   1       1557.23       1691.76        29.36 o                         
   3   1   1          3.24          7.81         6.48 o                         
   4   1   1       1137.95       1029.82        18.61 o                         
   5   1   1        289.06        278.34         6.29 o                         
   6   1   1       1968.10       1973.86        30.78 o                         
   7   1   1        270.70        255.10         7.52 o                         
   8   1   1        788.84        814.75         9.77 o                         
   9   1   1        158.04        158.73         7.26 o                         
  10   1   1        135.26        141.54         7.86 o                         
 -11   2   1         39.64         42.81        11.57 o                         
 -10   2   1          0.40          1.80         6.68 o                         
  -9   2   1         54.05         57.39         7.15 o                         
  -8   2   1         16.55         14.06         6.30 o                         
  -7   2   1          3.41         -2.30         6.67 o                         
  -6   2   1          3.65         13.74         5.63 o                         
  -5   2   1         14.79         21.99         6.80 o                         
  -4   2   1         66.11         74.30         7.57 o                         
  -3   2   1        194.11        210.19         9.13 o                         
  -2   2   1       2458.40       2753.52        64.23 o                         
  -1   2   1          2.56          6.10         5.74 o                         
   0   2   1       2761.64       3047.72        77.28 o                         
   1   2   1        465.32        496.90        10.11 o                         
   2   2   1       1042.95       1171.64        24.15 o                         
   3   2   1         84.73         99.19         6.15 o                         
   4   2   1        332.18        344.70         8.52 o                         
   5   2   1          2.06          2.50         5.18 o                         
   6   2   1         82.29         77.84         7.31 o                         
   7   2   1          3.44          4.38         5.90 o                         
   8   2   1          0.42          3.49         6.30 o                         
   9   2   1         51.13         45.62         6.33 o                         
  10   2   1         18.57         21.53         5.91 o                         
 -11   3   1         68.53         69.96         8.27 o                         
 -10   3   1        123.89        132.32         7.88 o                         
  -9   3   1        186.60        177.88         7.12 o                         
  -8   3   1          2.97         11.47         6.61 o                         
  -7   3   1       1676.79       1609.49        61.17 o                         
  -6   3   1       2242.16       2238.12        66.55 o                         
  -5   3   1       2528.94       2474.04        44.67 o                         
  -4   3   1       1025.17       1044.89        20.20 o                         
  -3   3   1         19.49         37.46         8.02 o                         
  -2   3   1        151.35        178.78         7.38 o                         
  -1   3   1         80.45         96.90         6.75 o                         
   0   3   1       1376.93       1483.05        12.71 o                         
   1   3   1       1384.54       1589.01        12.51 o                         
   2   3   1       4826.79       4616.89        71.50 o                         
   3   3   1       7850.46       7576.87        41.93 o                         
   4   3   1       4172.64       4221.04        36.03 o                         
   5   3   1       2318.55       2229.45        23.03 o                         
   6   3   1       1824.25       1780.39        69.09 o                         
   7   3   1        218.44        217.49         9.53 o                         
   8   3   1        106.55        107.36         8.69 o                         
   9   3   1         76.19         73.16         7.40 o                         
  10   3   1         63.54         63.90         7.45 o                         
 -10   4   1         45.26         42.99        12.95 o                         
  -9   4   1        302.05        313.70         9.61 o                         
  -8   4   1        277.85        238.50        14.38 o                         
  -7   4   1          0.02         -1.73         8.93 o                         
  -6   4   1         14.41          3.91         6.47 o                         
  -5   4   1        386.55        372.46         9.39 o                         
  -4   4   1         66.12         80.21         8.19 o                         
  -3   4   1        168.00        144.82         6.37 o                         
  -2   4   1        886.10        857.93        11.38 o                         
  -1   4   1         53.84         80.94         5.96 o                         
   0   4   1       1287.39       1328.44        10.94 o                         
   1   4   1        410.42        457.22         9.77 o                         
   2   4   1         87.39        112.56         7.18 o                         
   3   4   1       1203.55       1417.60        16.25 o                         
   4   4   1        160.06        156.80         6.44 o                         
   5   4   1          7.78         15.19         4.94 o                         
   6   4   1        181.13        177.54         8.57 o                         
   7   4   1         62.51         65.57         6.74 o                         
   8   4   1         32.04         37.43         7.14 o                         
   9   4   1          1.44          3.12         7.25 o                         
  10   4   1         43.02         38.62         6.55 o                         
 -10   5   1        345.27        348.56         9.06 o                         
  -9   5   1         45.75         48.39         8.23 o                         
  -8   5   1         93.89         88.22         6.69 o                         
  -7   5   1        191.70        199.10         9.00 o                         
  -6   5   1        913.92        914.21        27.73 o                         
  -5   5   1       1867.35       1816.30        13.35 o                         
  -4   5   1         14.98         19.81         6.31 o                         
  -3   5   1       1623.09       1640.53        15.68 o                         
  -2   5   1        197.68        168.48         5.97 o                         
  -1   5   1       2639.40       2624.00        15.85 o                         
   0   5   1        672.33        644.41         7.80 o                         
   1   5   1        225.20        216.08         6.34 o                         
   2   5   1       2838.10       2864.47        41.07 o                         
   3   5   1        580.37        569.88         9.02 o                         
   4   5   1       1198.19       1210.78        10.92 o                         
   5   5   1        652.68        633.33        10.74 o                         
   6   5   1        814.55        827.74         8.93 o                         
   7   5   1        735.95        739.80        13.34 o                         
   8   5   1         36.95         47.42         6.78 o                         
   9   5   1         70.83         72.86         7.59 o                         
 -10   6   1         38.50         35.02         7.40 o                         
  -9   6   1         23.38         42.76        10.15 o                         
  -8   6   1         49.69         49.55         8.31 o                         
  -7   6   1        114.80        110.61         6.94 o                         
  -6   6   1        213.55        195.32         8.67 o                         
  -5   6   1        119.74        112.70         8.97 o                         
  -4   6   1        538.30        567.74         9.18 o                         
  -3   6   1          4.69          1.16         5.05 o                         
  -2   6   1        149.05        165.39         5.83 o                         
  -1   6   1        426.03        457.90         7.02 o                         
   0   6   1         27.18         25.62         5.27 o                         
   1   6   1         31.70         21.43         5.03 o                         
   2   6   1          0.14          5.24         4.52 o                         
   3   6   1        101.58        115.81         5.89 o                         
   4   6   1        101.10        103.38         6.02 o                         
   5   6   1        221.82        204.14         5.85 o                         
   6   6   1          5.21         12.26         6.55 o                         
   7   6   1         76.02         77.66         7.47 o                         
   8   6   1          0.85         11.94         6.88 o                         
   9   6   1          1.21          4.34         8.24 o                         
  -9   7   1        193.81        211.29         7.92 o                         
  -8   7   1         96.82         88.40         7.28 o                         
  -7   7   1        110.40        111.55         8.30 o                         
  -6   7   1        303.13        306.58         8.14 o                         
  -5   7   1        352.96        401.47        20.03 o                         
  -4   7   1        788.04        770.03        11.80 o                         
  -3   7   1       1087.64       1092.03        13.17 o                         
  -2   7   1        926.63        910.11         8.48 o                         
  -1   7   1       2729.09       2636.18        42.58 o                         
   0   7   1        797.95        787.56        17.65 o                         
   1   7   1        442.06        413.21        10.28 o                         
   2   7   1         12.50         10.60         5.19 o                         
   3   7   1         14.93         20.13         5.82 o                         
   4   7   1         10.96         19.06         5.54 o                         
   5   7   1         70.38         82.47         7.17 o                         
   6   7   1        307.12        308.70         8.35 o                         
   7   7   1        377.27        395.34         9.87 o                         
   8   7   1        288.55        302.51         8.39 o                         
  -8   8   1          0.26         10.92         6.68 o                         
  -7   8   1          1.41         -1.65         6.97 o                         
  -6   8   1          0.37          6.75         6.50 o                         
  -5   8   1          7.31         14.20         7.38 o                         
  -4   8   1         46.54         47.66         6.12 o                         
  -3   8   1         64.80         62.70         5.32 o                         
  -2   8   1         15.65         25.59         4.88 o                         
  -1   8   1        565.26        575.99        11.63 o                         
   0   8   1         26.28         32.82         5.18 o                         
   1   8   1         15.66         11.75         4.30 o                         
   2   8   1         52.33         61.06         5.54 o                         
   3   8   1         23.21         24.98         6.60 o                         
   4   8   1         62.60         70.31         6.08 o                         
   5   8   1          0.00          9.53         5.70 o                         
   6   8   1          4.63          8.52         5.51 o                         
   7   8   1          2.38          6.45         6.83 o                         
   8   8   1         10.45         12.80         7.66 o                         
  -8   9   1         55.26         63.17         9.12 o                         
  -7   9   1        377.39        368.70         7.57 o                         
  -6   9   1        414.64        437.08         9.01 o                         
  -5   9   1        324.03        367.67         8.74 o                         
  -4   9   1        492.44        474.47         7.65 o                         
  -3   9   1        139.09        137.65         6.45 o                         
  -2   9   1          2.18          3.35         4.83 o                         
  -1   9   1        591.97        584.46        10.19 o                         
   0   9   1         38.68         46.58         4.82 o                         
   1   9   1        282.44        279.81         7.17 o                         
   2   9   1        906.55        946.58        12.09 o                         
   3   9   1         65.76         83.24         5.52 o                         
   4   9   1        417.72        423.14        21.98 o                         
   5   9   1        262.81        265.53         8.25 o                         
   6   9   1        110.47        124.06         8.10 o                         
   7   9   1         98.41        100.85         9.46 o                         
  -7  10   1          0.42          0.38         7.32 o                         
  -6  10   1          1.80         -1.52         8.46 o                         
  -5  10   1          3.62         10.77         7.49 o                         
  -4  10   1          0.38          1.78         6.19 o                         
  -3  10   1          4.18          9.92         4.89 o                         
  -2  10   1         18.86         23.95         4.91 o                         
  -1  10   1        356.89        353.17         6.66 o                         
   0  10   1          1.26          5.02         5.01 o                         
   1  10   1          1.04          5.28         5.40 o                         
   2  10   1        178.23        196.45         5.70 o                         
   3  10   1          7.65          7.47         6.44 o                         
   4  10   1          4.95          2.34         5.53 o                         
   5  10   1          8.15          8.52         7.27 o                         
   6  10   1          1.02          7.04         7.55 o                         
  -5  11   1        188.19        204.40         7.61 o                         
  -4  11   1         20.88         26.95         6.63 o                         
  -3  11   1        123.45        125.36         6.01 o                         
  -2  11   1          1.35          8.30         5.59 o                         
  -1  11   1         84.61         95.31         6.03 o                         
   0  11   1        206.35        224.30         6.46 o                         
   1  11   1        260.88        271.13         5.79 o                         
   2  11   1        592.99        592.00         9.90 o                         
   3  11   1        159.80        178.42         6.69 o                         
   4  11   1        342.26        350.52         7.57 o                         
   5  11   1        125.04        139.96         7.22 o                         
  -3  12   1          1.95          2.09         6.92 o                         
  -2  12   1          4.64         10.22         5.57 o                         
  -1  12   1          2.38         -1.87         5.42 o                         
   0  12   1          1.33          0.21         5.29 o                         
   1  12   1          1.12          6.22         5.49 o                         
   2  12   1         13.99         17.04         6.59 o                         
   3  12   1          0.17         -3.14         6.51 o                         
 -11   0   2        525.00        546.45        11.94 o                         
 -10   0   2         69.03         67.13         9.49 o                         
  -9   0   2         59.78         57.13         7.91 o                         
  -8   0   2        686.92        683.17        12.38 o                         
  -7   0   2          2.21          9.56         7.29 o                         
  -6   0   2        368.27        428.58        10.24 o                         
  -5   0   2       1083.66       1161.30        19.75 o                         
  -4   0   2       4380.22       4456.91        62.37 o                         
  -3   0   2       9890.75       9849.72        46.43 o                         
  -2   0   2        105.89        103.32         8.38 o                         
   1   0   2      41521.49      30470.62       103.84 o                         
   2   0   2       3598.54       3414.66        23.56 o                         
   3   0   2        154.15        155.00         8.57 o                         
   4   0   2        279.60        286.97         9.96 o                         
   5   0   2       1033.32       1060.25        30.58 o                         
   6   0   2       2715.57       2543.77        89.42 o                         
   7   0   2        583.65        568.95        11.81 o                         
   8   0   2        147.00        148.06        12.65 o                         
   9   0   2        471.19        468.88        15.36 o                         
  10   0   2        131.36        129.84        14.72 o                         
 -11   1   2          6.44          8.71         6.49 o                         
 -10   1   2         21.17         20.48         6.12 o                         
  -9   1   2          8.90          8.58         5.75 o                         
  -8   1   2         51.13         53.09         5.49 o                         
  -7   1   2         42.88         48.60         5.39 o                         
  -6   1   2         35.20         34.33         4.85 o                         
  -5   1   2        896.57        957.93        11.81 o                         
  -4   1   2        438.84        478.99         8.48 o                         
  -3   1   2         11.16         29.97         6.47 o                         
  -2   1   2        920.93        969.68        13.67 o                         
  -1   1   2        524.12        563.67        13.63 o                         
   0   1   2        731.86        805.61        15.46 o                         
   1   1   2       5049.69       5221.74       132.64 o                         
   2   1   2         10.09         19.09         5.96 o                         
   3   1   2        237.20        244.44         7.04 o                         
   4   1   2         13.30         14.83         6.11 o                         
   5   1   2          8.11         16.82         5.94 o                         
   6   1   2         17.87         21.57         4.81 o                         
   7   1   2          2.33         10.29         5.87 o                         
   8   1   2          9.72          8.41         6.41 o                         
   9   1   2          0.05          5.21         6.66 o                         
  10   1   2          7.33         15.05         9.25 o                         
 -11   2   2         45.57         49.09         7.85 o                         
 -10   2   2        147.33        147.49         7.03 o                         
  -9   2   2        435.39        425.53        12.34 o                         
  -8   2   2        353.01        366.14         7.57 o                         
  -7   2   2       1096.99       1127.05        11.65 o                         
  -6   2   2        139.92        136.00         5.75 o                         
  -5   2   2       1320.21       1280.58        18.37 o                         
  -4   2   2       2422.48       2404.13        51.21 o                         
  -3   2   2        532.43        510.15        13.05 o                         
  -2   2   2        136.50        154.51         7.26 o                         
  -1   2   2        607.03        551.10         8.88 o                         
   0   2   2       3452.78       3655.52        48.37 o                         
   1   2   2      24005.04      19822.42      1327.44 o                         
   2   2   2       1796.92       1819.04        16.36 o                         
   3   2   2       1948.29       1965.97        22.40 o                         
   4   2   2         22.94         30.51         5.28 o                         
   5   2   2       1047.53       1058.28        33.47 o                         
   6   2   2        284.46        274.63         6.67 o                         
   7   2   2         97.63         81.41         5.70 o                         
   8   2   2         27.69         30.42         6.53 o                         
   9   2   2         40.99         42.70         6.88 o                         
  10   2   2        253.53        258.52        10.50 o                         
 -11   3   2          0.58         -0.88         8.36 o                         
 -10   3   2         14.66         11.45         6.65 o                         
  -9   3   2          0.54          8.67         6.12 o                         
  -8   3   2         66.15         59.74         7.28 o                         
  -7   3   2        191.84        212.10         8.52 o                         
  -6   3   2         65.59         66.42        12.68 o                         
  -5   3   2        229.48        234.19         8.73 o                         
  -4   3   2        394.86        427.21        11.78 o                         
  -3   3   2       1014.22       1095.74        22.54 o                         
  -2   3   2         32.86         45.51         5.06 o                         
  -1   3   2        171.04        169.52         6.21 o                         
   0   3   2        201.03        233.62         6.90 o                         
   1   3   2        252.32        262.25         7.48 o                         
   2   3   2         67.02         89.33         6.05 o                         
   3   3   2        150.33        119.79         6.38 o                         
   4   3   2          6.15          6.59         5.01 o                         
   5   3   2         59.14         68.50         5.58 o                         
   6   3   2          3.16          6.31         5.14 o                         
   7   3   2         58.70         61.26         5.64 o                         
   8   3   2          7.32          5.30         6.62 o                         
   9   3   2         65.97         68.21         7.27 o                         
  10   3   2         75.54         68.35         6.75 o                         
 -11   4   2          1.00         10.17         6.91 o                         
 -10   4   2        324.71        329.96         8.75 o                         
  -9   4   2        290.89        298.45         9.37 o                         
  -8   4   2        564.32        561.90        13.15 o                         
  -7   4   2        426.88        419.66        11.46 o                         
  -6   4   2       2173.24       2155.20        79.73 o                         
  -5   4   2       1193.07       1148.29        11.48 o                         
  -4   4   2       1463.50       1427.28        36.84 o                         
  -3   4   2        141.96        116.08         5.30 o                         
  -2   4   2         82.33         70.37         5.10 o                         
  -1   4   2       2427.22       2458.89        13.39 o                         
   0   4   2       3328.82       3352.42        41.58 o                         
   1   4   2       7526.94       7281.87       118.35 o                         
   2   4   2       5299.39       5171.92        49.52 o                         
   3   4   2       1717.60       1651.99        12.36 o                         
   4   4   2         33.21         31.51         5.30 o                         
   5   4   2         97.67         90.82         6.15 o                         
   6   4   2         55.81         65.00         7.11 o                         
   7   4   2         12.97         22.10         6.98 o                         
   8   4   2          1.47         -0.35         5.52 o                         
   9   4   2          4.22         17.04         7.71 o                         
 -10   5   2         36.04         39.19         9.09 o                         
  -9   5   2        245.01        222.04         9.63 o                         
  -8   5   2        348.28        311.86         9.08 o                         
  -7   5   2         27.23         30.18         6.45 o                         
  -6   5   2         41.89         37.95         5.68 o                         
  -5   5   2         35.01         27.29         6.27 o                         
  -4   5   2         78.21         82.67         8.44 o                         
  -3   5   2        355.81        393.20         7.08 o                         
  -2   5   2        438.12        539.77         7.11 o                         
  -1   5   2         12.74         13.67         4.43 o                         
   0   5   2         20.66         12.15         4.37 o                         
   1   5   2        282.38        292.00         6.21 o                         
   2   5   2         65.31         75.90         5.45 o                         
   3   5   2         14.17         19.29         6.43 o                         
   4   5   2         81.97         89.32         5.99 o                         
   5   5   2        397.04        389.38         6.59 o                         
   6   5   2         13.09         19.84         5.33 o                         
   7   5   2         85.05         87.42         6.37 o                         
   8   5   2         54.10         64.13         6.70 o                         
   9   5   2         57.45         54.94         7.40 o                         
 -10   6   2        303.19        302.96        18.22 o                         
  -9   6   2         11.46         16.64         6.97 o                         
  -8   6   2        289.53        304.85        22.15 o                         
  -7   6   2         74.88         70.10         9.00 o                         
  -6   6   2        500.02        494.10        10.08 o                         
  -5   6   2        389.80        362.73         7.95 o                         
  -4   6   2       1204.69       1225.00        13.23 o                         
  -3   6   2       1682.67       1692.65        23.93 o                         
  -2   6   2        860.30        836.11        20.22 o                         
  -1   6   2       1718.19       1641.94         9.94 o                         
   0   6   2       1357.39       1373.49        20.03 o                         
   1   6   2        625.10        645.04         9.59 o                         
   2   6   2        231.55        239.12         6.56 o                         
   3   6   2         63.74         50.32         5.08 o                         
   4   6   2        296.64        295.79         7.49 o                         
   5   6   2        239.69        219.34         5.69 o                         
   6   6   2        569.08        576.52         7.86 o                         
   7   6   2        381.06        368.38         8.57 o                         
   8   6   2        151.87        173.27         7.80 o                         
   9   6   2        107.84        110.93        19.87 o                         
  -9   7   2         25.48         30.34         8.28 o                         
  -8   7   2          7.87          9.79         8.26 o                         
  -7   7   2         38.54         44.77         7.92 o                         
  -6   7   2          4.54          6.95         7.66 o                         
  -5   7   2        177.27        181.15         8.28 o                         
  -4   7   2         10.61         17.76         6.05 o                         
  -3   7   2          6.27         11.49         5.78 o                         
  -2   7   2        128.08        118.31         5.74 o                         
  -1   7   2         22.81         26.36         5.39 o                         
   0   7   2        625.66        571.79        11.09 o                         
   1   7   2         52.82         51.99         4.89 o                         
   2   7   2         30.70         35.98         5.39 o                         
   3   7   2         10.53          9.18         6.32 o                         
   4   7   2         25.20         34.35         5.80 o                         
   5   7   2        216.38        210.26         6.68 o                         
   6   7   2         60.15         55.78         6.51 o                         
   7   7   2         35.22         38.72         6.16 o                         
   8   7   2         29.63         34.96         8.80 o                         
  -9   8   2         67.60         96.06         7.82 o                         
  -8   8   2         32.63         33.82         5.97 o                         
  -7   8   2         55.49         66.29         8.48 o                         
  -6   8   2        152.33        155.15         6.97 o                         
  -5   8   2        147.19        141.81        23.93 o                         
  -4   8   2        409.06        398.97         6.59 o                         
  -3   8   2        437.51        423.70         7.72 o                         
  -2   8   2        248.16        262.49         5.99 o                         
  -1   8   2        506.48        491.02         8.02 o                         
   0   8   2        880.04        864.95         9.24 o                         
   1   8   2         61.15         53.97         4.66 o                         
   2   8   2        339.56        323.83         7.48 o                         
   3   8   2        283.22        251.36         7.48 o                         
   4   8   2         92.34         91.76         6.00 o                         
   5   8   2        688.71        671.66         9.30 o                         
   6   8   2        106.22        106.78         7.32 o                         
   7   8   2        217.71        213.99         7.41 o                         
  -8   9   2         11.51         12.45         8.85 o                         
  -7   9   2         20.67         18.29         8.35 o                         
  -6   9   2        130.52        143.85         8.96 o                         
  -5   9   2        119.07        114.59         7.57 o                         
  -4   9   2        191.72        193.03         9.12 o                         
  -3   9   2        209.35        191.90         6.49 o                         
  -2   9   2        223.90        216.28         5.69 o                         
  -1   9   2          7.35          3.76         5.25 o                         
   0   9   2          5.40          4.36         5.54 o                         
   1   9   2         44.16         37.63         5.49 o                         
   2   9   2        739.06        705.96         8.98 o                         
   3   9   2         28.20         36.16         5.97 o                         
   4   9   2         59.48         63.06         5.91 o                         
   5   9   2         29.03         28.28         6.65 o                         
   6   9   2         18.23         28.28         6.94 o                         
   7   9   2         20.31         29.50         9.01 o                         
  -7  10   2        116.93        132.09         9.44 o                         
  -6  10   2        431.62        418.21         7.91 o                         
  -5  10   2        152.70        160.93         7.01 o                         
  -4  10   2         33.86         33.01         5.49 o                         
  -3  10   2        308.26        289.85         6.36 o                         
  -2  10   2          5.41          5.01         4.76 o                         
  -1  10   2        832.43        823.60         8.20 o                         
   0  10   2        161.44        155.91         8.38 o                         
   1  10   2        253.56        240.70         8.35 o                         
   2  10   2        607.78        563.27         7.03 o                         
   3  10   2        297.87        283.87         7.21 o                         
   4  10   2        115.72        115.38         6.64 o                         
   5  10   2        105.44         86.47         7.92 o                         
   6  10   2          6.91         11.64         5.63 o                         
  -5  11   2         29.06         25.40         7.77 o                         
  -4  11   2          4.83          7.38         5.68 o                         
  -3  11   2          7.89         13.93         5.45 o                         
  -2  11   2         15.34         23.69         5.06 o                         
  -1  11   2          4.42          9.86         5.75 o                         
   0  11   2          3.35          6.62         5.06 o                         
   1  11   2          3.67          8.04         5.10 o                         
   2  11   2         51.83         42.49         5.18 o                         
   3  11   2         10.87         16.11         6.35 o                         
   4  11   2         71.35         78.59         7.42 o                         
  -3  12   2        332.00        327.30         7.48 o                         
  -2  12   2        345.16        342.96         6.81 o                         
  -1  12   2        184.54        186.98         6.14 o                         
   0  12   2        111.10        105.44         6.45 o                         
   1  12   2        178.18        168.99         6.73 o                         
   2  12   2          1.87          4.27         5.04 o                         
 -11   1   3        372.74        347.94         8.20 o                         
 -10   1   3        285.71        282.30         7.10 o                         
  -9   1   3         93.52         93.87         6.35 o                         
  -8   1   3        147.93        163.39         6.48 o                         
  -7   1   3        129.99        113.88         5.89 o                         
  -6   1   3       1513.96       1425.91        21.60 o                         
  -5   1   3       1736.18       1689.63        43.69 o                         
  -4   1   3      13475.83      13542.89       257.48 o                         
  -3   1   3        785.37        710.44        14.76 o                         
  -2   1   3       4327.86       4394.27        26.09 o                         
  -1   1   3       1128.38       1326.72        21.39 o                         
   0   1   3         96.84        107.04        12.61 o                         
   1   1   3       5023.45       5068.86        26.20 o                         
   2   1   3         40.20         69.50         5.60 o                         
   3   1   3         53.78         36.04         4.79 o                         
   4   1   3       1687.76       1574.63        22.16 o                         
   5   1   3       1954.76       1870.88        12.54 o                         
   6   1   3       1005.48       1001.41         9.28 o                         
   7   1   3        763.49        744.05        17.63 o                         
   8   1   3         47.16         53.82         8.39 o                         
   9   1   3        154.72        160.99         9.62 o                         
 -11   2   3         20.19         16.57         7.61 o                         
 -10   2   3          0.42          0.40         5.49 o                         
  -9   2   3         59.86         54.20         6.23 o                         
  -8   2   3         12.86         14.10         5.80 o                         
  -7   2   3          0.67          0.44         5.05 o                         
  -6   2   3         26.61         25.37         5.96 o                         
  -5   2   3        162.44        170.14         7.00 o                         
  -4   2   3       3121.90       3370.24        34.00 o                         
  -3   2   3        543.54        625.43        10.03 o                         
  -2   2   3       1179.03       1293.88        14.07 o                         
  -1   2   3       1029.52       1004.48        13.28 o                         
   0   2   3         36.78         38.07         6.65 o                         
   1   2   3          3.92         12.28         6.74 o                         
   2   2   3         73.29         50.74         6.05 o                         
   3   2   3        786.16        776.88        17.61 o                         
   4   2   3         45.04         35.79         4.72 o                         
   5   2   3          0.00         -4.83         5.23 o                         
   6   2   3         18.80         24.71         5.16 o                         
   7   2   3          3.39          3.17         6.30 o                         
   8   2   3         37.55         38.97         6.66 o                         
   9   2   3          0.07          5.70         5.95 o                         
 -11   3   3        136.51        136.29         9.54 o                         
 -10   3   3       1104.95       1072.76        12.64 o                         
  -9   3   3       1553.46       1574.04        13.92 o                         
  -8   3   3        757.70        707.46        25.93 o                         
  -7   3   3        435.04        413.90        12.87 o                         
  -6   3   3       1439.03       1416.50        13.00 o                         
  -5   3   3        950.70        991.64        11.22 o                         
  -4   3   3        100.21        116.74         6.99 o                         
  -3   3   3        623.19        713.68         9.43 o                         
  -2   3   3         74.44         57.26         5.16 o                         
  -1   3   3       1450.15       1417.60        18.58 o                         
   0   3   3       7233.76       6763.63       127.94 o                         
   1   3   3        326.57        269.19         6.81 o                         
   2   3   3       2563.46       2506.18        54.68 o                         
   3   3   3        527.84        512.13        23.78 o                         
   4   3   3        144.73        125.86         5.92 o                         
   5   3   3        422.35        420.98         7.83 o                         
   6   3   3        108.73        105.07         8.01 o                         
   7   3   3        427.07        430.67         7.32 o                         
   8   3   3        170.32        178.03        10.20 o                         
   9   3   3        125.50        123.04         7.82 o                         
 -11   4   3          3.26          5.60         9.57 o                         
 -10   4   3          4.61         14.46         6.03 o                         
  -9   4   3         16.25         24.38        15.37 o                         
  -8   4   3        822.29        829.74        10.80 o                         
  -7   4   3       1373.78       1335.99        35.12 o                         
  -6   4   3         14.54         20.18         7.45 o                         
  -5   4   3          0.71          5.59         7.16 o                         
  -4   4   3          7.14         18.01         5.95 o                         
  -3   4   3        799.28        981.54        18.84 o                         
  -2   4   3       1023.44       1039.08         9.26 o                         
  -1   4   3        173.34        193.98         7.54 o                         
   0   4   3        301.78        283.49         6.70 o                         
   1   4   3         10.82         17.68         5.45 o                         
   2   4   3         16.34          7.08         5.22 o                         
   3   4   3        189.96        178.85         6.15 o                         
   4   4   3        476.30        525.55         6.46 o                         
   5   4   3         25.91         32.67         5.05 o                         
   6   4   3         21.59         18.92         5.56 o                         
   7   4   3          0.56          7.43         6.45 o                         
   8   4   3         38.21         48.23         7.17 o                         
   9   4   3         35.29         45.78         7.99 o                         
 -11   5   3        178.50        170.57         8.11 o                         
 -10   5   3        284.80        267.54        29.34 o                         
  -9   5   3        729.38        743.89        10.74 o                         
  -8   5   3        356.65        330.30         8.05 o                         
  -7   5   3         36.51         48.48         7.77 o                         
  -6   5   3       1271.10       1312.32        33.17 o                         
  -5   5   3        816.14        924.48        15.75 o                         
  -4   5   3       2156.62       2241.31        16.49 o                         
  -3   5   3          5.69         16.97         5.48 o                         
  -2   5   3        886.69        865.32        12.07 o                         
  -1   5   3        565.56        513.46        11.28 o                         
   0   5   3       1278.51       1277.13        10.30 o                         
   1   5   3        305.04        295.59        10.41 o                         
   2   5   3         86.84         74.50         5.13 o                         
   3   5   3        480.23        456.69        11.44 o                         
   4   5   3        514.81        531.51         8.21 o                         
   5   5   3        179.07        189.03         5.23 o                         
   6   5   3        571.47        589.64         8.12 o                         
   7   5   3        259.27        270.36         6.85 o                         
   8   5   3        250.14        258.52        10.32 o                         
   9   5   3         31.22         39.75         6.24 o                         
 -10   6   3          9.94         15.86         7.37 o                         
  -9   6   3         42.88         46.29         7.17 o                         
  -8   6   3         46.57         47.66         6.79 o                         
  -7   6   3        188.46        179.92         8.64 o                         
  -6   6   3        354.41        350.88        19.87 o                         
  -5   6   3          0.07          5.30         6.05 o                         
  -4   6   3         65.75         76.55         5.83 o                         
  -3   6   3          8.97          7.55         5.09 o                         
  -2   6   3        254.34        270.18         6.24 o                         
  -1   6   3        476.99        554.61        15.82 o                         
   0   6   3         21.37         16.88         5.03 o                         
   1   6   3        105.04         87.36         4.50 o                         
   2   6   3          2.82         -1.40         6.02 o                         
   3   6   3         79.08         96.87         6.54 o                         
   4   6   3         80.90         99.23         8.33 o                         
   5   6   3         68.04         59.21         4.71 o                         
   6   6   3          4.11          3.01         5.64 o                         
   7   6   3          7.51          6.14         5.69 o                         
   8   6   3          3.39         13.79         5.91 o                         
 -10   7   3         57.62         49.93         8.91 o                         
  -9   7   3         20.77         23.29         9.69 o                         
  -8   7   3         88.22         80.25         8.64 o                         
  -7   7   3         36.34         37.87         7.90 o                         
  -6   7   3        258.08        267.49         6.74 o                         
  -5   7   3       1519.06       1475.14        11.77 o                         
  -4   7   3       1694.17       1707.99        11.96 o                         
  -3   7   3       1591.65       1492.41        11.63 o                         
  -2   7   3       1194.80       1188.62        26.67 o                         
  -1   7   3         42.01         31.05         4.72 o                         
   0   7   3       1525.08       1447.85        21.78 o                         
   1   7   3          4.74         12.77         5.15 o                         
   2   7   3        246.84        237.94         6.57 o                         
   3   7   3        301.44        319.04         7.79 o                         
   4   7   3        476.76        476.61         7.21 o                         
   5   7   3        630.43        638.51         7.74 o                         
   6   7   3        316.19        320.36         7.19 o                         
   7   7   3        236.11        258.00         7.58 o                         
   8   7   3         98.80        101.63         6.85 o                         
  -9   8   3          0.70          7.44         8.93 o                         
  -8   8   3         49.33         58.14         8.41 o                         
  -7   8   3          1.13         10.89         8.13 o                         
  -6   8   3         10.24         23.80         9.86 o                         
  -5   8   3         29.02         32.70         6.92 o                         
  -4   8   3        123.65        128.56         6.40 o                         
  -3   8   3        277.68        254.46         6.22 o                         
  -2   8   3          3.57          4.94         4.30 o                         
  -1   8   3          0.03          1.43         4.85 o                         
   0   8   3        474.27        459.38         6.44 o                         
   1   8   3          5.94          7.86         5.13 o                         
   2   8   3         34.27         35.82         5.48 o                         
   3   8   3         19.37         18.25         6.47 o                         
   4   8   3         23.88         34.56         5.66 o                         
   5   8   3          8.08         12.26         6.17 o                         
   6   8   3          0.01          1.40         6.42 o                         
   7   8   3          2.96         -0.36         6.04 o                         
  -8   9   3        212.14        197.54         9.54 o                         
  -7   9   3        119.50        135.91         8.71 o                         
  -6   9   3        402.32        402.54         9.26 o                         
  -5   9   3        196.03        206.02        14.47 o                         
  -4   9   3        131.06        138.97         5.45 o                         
  -3   9   3        306.27        279.31        10.52 o                         
  -2   9   3         69.13         68.70         4.52 o                         
  -1   9   3        141.58        135.07         5.79 o                         
   0   9   3       1016.04        972.16        24.06 o                         
   1   9   3        160.48        175.12         6.45 o                         
   2   9   3        711.11        722.62         8.40 o                         
   3   9   3        507.99        527.22        24.05 o                         
   4   9   3         23.20         24.97         6.26 o                         
   5   9   3        194.86        197.63         6.74 o                         
   6   9   3         33.82         33.67         6.11 o                         
  -7  10   3          1.16          2.65         6.22 o                         
  -6  10   3          0.24          1.16         8.21 o                         
  -5  10   3          2.64          3.24         6.20 o                         
  -4  10   3         16.85         22.65         5.40 o                         
  -3  10   3        249.19        233.60         6.57 o                         
  -2  10   3         19.56         18.51         4.84 o                         
  -1  10   3          0.19          0.39         4.74 o                         
   0  10   3         89.35         93.14         6.01 o                         
   1  10   3          0.00          4.89         5.52 o                         
   2  10   3          0.03          0.11         7.01 o                         
   3  10   3          4.74         10.12         5.43 o                         
   4  10   3         92.59         94.50         5.78 o                         
   5  10   3          7.63         11.33         5.84 o                         
  -5  11   3         70.49         76.06         6.13 o                         
  -4  11   3         51.11         52.17         5.85 o                         
  -3  11   3         30.19         32.73         6.15 o                         
  -2  11   3        101.98        117.50         6.17 o                         
  -1  11   3         30.02         40.81         5.88 o                         
   0  11   3         50.75         59.21         4.83 o                         
   1  11   3        275.48        307.10         6.08 o                         
   2  11   3        186.99        211.47         8.38 o                         
   3  11   3        244.14        245.40        12.74 o                         
  -3  12   3         17.87         23.84         6.63 o                         
  -2  12   3          0.86          8.88         6.24 o                         
  -1  12   3         19.14         22.38         5.54 o                         
   0  12   3          0.00         -3.04         6.22 o                         
   1  12   3          0.01         -0.64         5.53 o                         
 -12   0   4         74.38         77.22         9.52 o                         
 -11   0   4        210.27        203.16         9.74 o                         
 -10   0   4         52.36         47.96         8.25 o                         
  -9   0   4          7.16         11.11         8.32 o                         
  -8   0   4        129.34        124.19         8.17 o                         
  -7   0   4       3895.31       3771.13        22.41 o                         
  -6   0   4       2898.73       2852.28        21.12 o                         
  -5   0   4       1362.60       1264.28        32.51 o                         
  -4   0   4      14794.16      14493.92       162.93 o                         
  -3   0   4       3610.77       3769.58        32.91 o                         
  -2   0   4       3410.15       3403.42        30.74 o                         
   1   0   4        875.56        907.11        15.30 o                         
   2   0   4       5428.62       5451.56        34.40 o                         
   3   0   4         73.89         94.18        11.09 o                         
   4   0   4        876.53        874.84        14.17 o                         
   5   0   4        525.54        496.37        11.82 o                         
   6   0   4        563.11        565.26        14.87 o                         
   7   0   4        246.47        233.95        10.42 o                         
   8   0   4          1.72          5.27        12.25 o                         
   9   0   4          0.59          2.59        12.31 o                         
 -12   1   4          1.24          5.81         6.93 o                         
 -11   1   4         21.21         27.45         6.55 o                         
 -10   1   4         36.42         34.24         6.08 o                         
  -9   1   4         14.35         12.13         5.28 o                         
  -8   1   4          0.80          0.33         5.28 o                         
  -7   1   4        357.85        344.61         7.04 o                         
  -6   1   4          1.63          5.10         5.10 o                         
  -5   1   4         45.12         35.64         5.17 o                         
  -4   1   4        136.20        135.36         6.06 o                         
  -3   1   4        129.32        149.23         6.06 o                         
  -2   1   4        126.61        151.99         9.35 o                         
   0   1   4         75.64        102.32         8.35 o                         
   1   1   4        761.30        876.43        15.45 o                         
   2   1   4        720.35        650.37        16.07 o                         
   3   1   4        121.80        115.82        12.63 o                         
   4   1   4          0.06          0.51         7.17 o                         
   5   1   4         74.49         67.52         7.77 o                         
   6   1   4          9.89         15.21         7.43 o                         
   7   1   4         18.18         14.80         7.93 o                         
   8   1   4          2.25         16.31         8.34 o                         
   9   1   4          0.48          4.06         6.97 o                         
 -11   2   4        334.27        338.52         8.57 o                         
 -10   2   4        288.80        272.19         6.90 o                         
  -9   2   4        175.10        176.25         6.82 o                         
  -8   2   4        284.80        277.22         6.73 o                         
  -7   2   4        226.45        244.08         6.79 o                         
  -6   2   4        668.76        657.91        11.50 o                         
  -5   2   4        254.75        230.08         7.40 o                         
  -4   2   4        701.82        642.88         8.89 o                         
  -3   2   4       5841.70       5820.98       161.24 o                         
  -2   2   4       1312.59       1255.83        16.71 o                         
  -1   2   4       2451.26       2531.00        33.85 o                         
   0   2   4       1654.50       1610.23        14.48 o                         
   1   2   4       1117.56       1204.56        32.82 o                         
   2   2   4       8117.67       8079.61        81.83 o                         
   3   2   4        100.42        102.38         5.48 o                         
   4   2   4        332.42        355.67         6.76 o                         
   5   2   4          7.14          5.78         6.02 o                         
   6   2   4        277.40        285.91         7.76 o                         
   7   2   4        234.50        227.96         6.74 o                         
   8   2   4         38.62         41.43         8.68 o                         
   9   2   4         40.81         45.20         9.25 o                         
 -11   3   4         13.07         15.86         8.85 o                         
 -10   3   4          0.49          1.67         8.38 o                         
  -9   3   4         84.34         92.32         8.37 o                         
  -8   3   4        144.46        150.80         8.11 o                         
  -7   3   4         22.24         29.11         7.37 o                         
  -6   3   4         13.86         16.10         5.48 o                         
  -5   3   4         27.25         44.52         5.69 o                         
  -4   3   4         76.43        105.15         5.76 o                         
  -3   3   4        358.59        402.06         7.39 o                         
  -2   3   4          7.48         14.04         4.50 o                         
  -1   3   4        666.11        687.17         7.19 o                         
   0   3   4         81.16         95.82         5.86 o                         
   1   3   4         38.74         56.72         6.16 o                         
   2   3   4         95.77         92.51         6.62 o                         
   3   3   4         55.69         89.06         5.97 o                         
   4   3   4        171.85        153.30         9.72 o                         
   5   3   4         18.59         18.53         6.20 o                         
   6   3   4          4.49          3.88         6.22 o                         
   7   3   4          0.34          2.42         6.28 o                         
   8   3   4         15.76         22.60         6.94 o                         
   9   3   4          3.29         10.42         7.75 o                         
 -11   4   4        329.90        363.06        10.08 o                         
 -10   4   4        152.11        156.61        11.72 o                         
  -9   4   4        886.79        848.06        25.85 o                         
  -8   4   4          8.26         14.45         7.86 o                         
  -7   4   4         20.84         25.03         5.10 o                         
  -6   4   4         29.76         35.43         9.80 o                         
  -5   4   4        244.75        235.40         6.27 o                         
  -4   4   4         71.05         64.82         5.84 o                         
  -3   4   4       1118.98       1021.55        15.48 o                         
  -2   4   4       1583.94       1453.68        25.12 o                         
  -1   4   4       3444.24       3385.75        25.53 o                         
   0   4   4       4412.52       4377.03        52.80 o                         
   1   4   4       2448.15       2493.27        15.73 o                         
   2   4   4       2678.63       2757.84        35.70 o                         
   3   4   4        891.02        935.98        22.71 o                         
   4   4   4        110.70        112.39         5.55 o                         
   5   4   4          1.39          6.80         5.48 o                         
   6   4   4        189.20        184.65         6.33 o                         
   7   4   4        153.96        158.21         9.55 o                         
   8   4   4        153.17        175.97        11.91 o                         
 -11   5   4          2.58          2.78         6.47 o                         
 -10   5   4         19.45         17.17         9.13 o                         
  -9   5   4         65.49         55.61         6.36 o                         
  -8   5   4        265.06        275.59         7.83 o                         
  -7   5   4         12.30         10.28         6.32 o                         
  -6   5   4         95.20         98.79         6.68 o                         
  -5   5   4         12.20         16.42        15.20 o                         
  -4   5   4         41.59         63.53         5.67 o                         
  -3   5   4          0.01          7.92         5.78 o                         
  -2   5   4        396.62        440.33         6.13 o                         
  -1   5   4         24.88         29.65         4.62 o                         
   0   5   4        447.61        511.59        14.15 o                         
   1   5   4         48.64         52.67         4.75 o                         
   2   5   4          0.12          6.49         5.09 o                         
   3   5   4         13.16          6.19         5.27 o                         
   4   5   4         75.06         61.45         6.04 o                         
   5   5   4        113.40        106.86         5.69 o                         
   6   5   4        162.08        141.85         5.64 o                         
   7   5   4          0.25          9.00         6.01 o                         
   8   5   4          2.48         -0.71         6.14 o                         
 -10   6   4          7.19         19.10        11.88 o                         
  -9   6   4        257.42        273.91        15.08 o                         
  -8   6   4         27.04         37.24         7.92 o                         
  -7   6   4        941.62        961.52        10.55 o                         
  -6   6   4         94.64         80.55         6.10 o                         
  -5   6   4       2741.18       2577.26        54.68 o                         
  -4   6   4       1670.90       1554.45        20.85 o                         
  -3   6   4        992.46        935.56        22.48 o                         
  -2   6   4        627.43        605.90         7.68 o                         
  -1   6   4          6.25         11.13         4.33 o                         
   0   6   4        225.09        227.00         5.13 o                         
   1   6   4        636.15        652.83        20.92 o                         
   2   6   4        221.25        219.14         6.39 o                         
   3   6   4        605.64        599.33        17.22 o                         
   4   6   4        457.55        444.03         8.76 o                         
   5   6   4        285.89        293.96         6.38 o                         
   6   6   4        213.04        215.78         6.12 o                         
   7   6   4         89.92         88.06         5.67 o                         
   8   6   4         57.87         60.22         5.74 o                         
 -10   7   4          7.82         12.25         8.93 o                         
  -9   7   4          1.19          6.33         6.91 o                         
  -8   7   4          0.29          3.42         8.25 o                         
  -7   7   4         98.18         89.51         6.77 o                         
  -6   7   4          0.68          7.38         9.67 o                         
  -5   7   4         22.48         26.44         5.20 o                         
  -4   7   4        113.16        114.87         6.69 o                         
  -3   7   4         23.85         29.17         5.04 o                         
  -2   7   4          6.94          9.96         4.77 o                         
  -1   7   4         19.39         23.45         4.49 o                         
   0   7   4          1.74         14.64         4.54 o                         
   1   7   4         51.12         49.14         5.64 o                         
   2   7   4        194.42        196.43         5.92 o                         
   3   7   4        120.22        101.86         6.06 o                         
   4   7   4          5.99         12.81         5.53 o                         
   5   7   4          0.01          8.55         6.75 o                         
   6   7   4        182.37        182.67         7.72 o                         
   7   7   4         18.03         25.06         7.07 o                         
  -9   8   4        206.70        217.63        11.93 o                         
  -8   8   4        229.24        226.67         7.75 o                         
  -7   8   4        226.08        263.05         9.07 o                         
  -6   8   4        261.24        276.53         8.75 o                         
  -5   8   4       1150.92       1131.60        19.89 o                         
  -4   8   4        302.73        310.96         7.55 o                         
  -3   8   4       1070.37       1047.30         9.11 o                         
  -2   8   4        134.43        142.63         9.35 o                         
  -1   8   4         80.48         80.57         5.46 o                         
   0   8   4        689.19        685.67        14.02 o                         
   1   8   4        208.91        210.80         6.99 o                         
   2   8   4        122.58        110.14         7.93 o                         
   3   8   4        123.03        107.54         6.84 o                         
   4   8   4        120.71         88.23         7.14 o                         
   5   8   4         94.90         92.40         6.66 o                         
   6   8   4        126.18        133.10         6.98 o                         
  -8   9   4         12.44          5.53         6.19 o                         
  -7   9   4          3.68         11.70         6.68 o                         
  -6   9   4        226.08        234.54        19.39 o                         
  -5   9   4         47.88         35.95         8.07 o                         
  -4   9   4         67.73         66.75         6.29 o                         
  -3   9   4         57.57         63.90         5.70 o                         
  -2   9   4          3.74          7.24         4.85 o                         
  -1   9   4         15.88         17.59         4.86 o                         
   0   9   4        452.33        440.87         9.39 o                         
   1   9   4         23.99         34.37         6.45 o                         
   2   9   4          8.13          9.36         5.33 o                         
   3   9   4        158.45        160.40         7.50 o                         
   4   9   4         16.51         19.87         6.77 o                         
   5   9   4         19.56         25.52         6.19 o                         
  -7  10   4          9.59          6.89         8.95 o                         
  -6  10   4         13.03         17.11         6.95 o                         
  -5  10   4         38.28         51.36         7.55 o                         
  -4  10   4         29.11         31.46         6.00 o                         
  -3  10   4         29.76         30.78         5.41 o                         
  -2  10   4        661.33        632.66        13.34 o                         
  -1  10   4        389.43        383.45         7.79 o                         
   0  10   4       1160.58       1170.97        22.53 o                         
   1  10   4        365.22        337.56         8.15 o                         
   2  10   4        109.34         95.76         7.09 o                         
   3  10   4        167.04        141.89         9.38 o                         
   4  10   4          0.78         -4.88         6.50 o                         
  -5  11   4          4.43         10.54         7.73 o                         
  -4  11   4         15.66          6.96         6.08 o                         
  -3  11   4          3.78          7.36         5.97 o                         
  -2  11   4         19.28         14.51         5.50 o                         
  -1  11   4          1.87          5.19         5.18 o                         
   0  11   4          0.02         -1.61         5.66 o                         
   1  11   4         12.08         13.96         6.78 o                         
   2  11   4          1.90          8.55         7.29 o                         
   3  11   4         71.72         63.12         8.15 o                         
  -2  12   4        256.90        244.07        13.38 o                         
  -1  12   4        135.62        133.87         6.20 o                         
   0  12   4        104.79        103.03         6.87 o                         
 -12   1   5          8.79         10.33         6.92 o                         
 -11   1   5          2.94          6.88         6.24 o                         
 -10   1   5        834.71        727.03        10.37 o                         
  -9   1   5        866.66        890.55        10.02 o                         
  -8   1   5       1308.74       1280.72        10.20 o                         
  -7   1   5       1623.72       1662.06        15.19 o                         
  -6   1   5        845.50        829.18         9.23 o                         
  -5   1   5       1094.64       1138.53        15.78 o                         
  -4   1   5        645.53        676.70         9.16 o                         
  -3   1   5        966.29       1014.89        16.09 o                         
  -2   1   5       1727.22       1885.80        21.63 o                         
   0   1   5        553.73        555.82        14.08 o                         
   1   1   5       2068.93       1947.53        19.87 o                         
   2   1   5       4730.99       4754.85        26.17 o                         
   3   1   5        281.47        246.75        12.28 o                         
   4   1   5        388.32        381.61        21.57 o                         
   5   1   5        754.16        729.14        10.88 o                         
   6   1   5        468.94        472.80         8.96 o                         
   7   1   5        188.70        188.92         8.58 o                         
   8   1   5         92.06         94.48         8.39 o                         
 -11   2   5         31.61         30.24         7.59 o                         
 -10   2   5          1.80          3.81         6.87 o                         
  -9   2   5         42.69         44.46         6.89 o                         
  -8   2   5         55.74         53.06         6.37 o                         
  -7   2   5        161.41        140.39         6.08 o                         
  -6   2   5        235.09        220.41         6.41 o                         
  -5   2   5         54.58         57.46         5.62 o                         
  -4   2   5        397.84        395.78         8.08 o                         
  -3   2   5       1009.78       1075.83        53.10 o                         
  -2   2   5          1.95          3.91         6.95 o                         
  -1   2   5         24.46         22.24         7.15 o                         
   0   2   5         31.36         16.33         7.10 o                         
   1   2   5         31.47         33.21        10.91 o                         
   2   2   5       1211.64       1309.99        18.34 o                         
   3   2   5          0.38          5.02         7.69 o                         
   4   2   5         29.86         27.18         7.29 o                         
   5   2   5         58.74         52.87         7.73 o                         
   6   2   5          0.29          7.61        12.83 o                         
   7   2   5          1.19         -6.54         6.54 o                         
   8   2   5          0.07          2.70         8.85 o                         
 -11   3   5        107.04        117.95         9.06 o                         
 -10   3   5        342.54        326.89         9.57 o                         
  -9   3   5       1072.13       1026.63        42.35 o                         
  -8   3   5        932.73        865.99        29.20 o                         
  -7   3   5         63.97         65.08         5.60 o                         
  -6   3   5        352.04        349.97        10.56 o                         
  -5   3   5       1394.23       1397.75        22.22 o                         
  -4   3   5       2204.16       2204.48        20.37 o                         
  -3   3   5       5956.03       5901.74       129.72 o                         
  -2   3   5        516.01        433.72         6.97 o                         
  -1   3   5       5972.01       5760.78       124.43 o                         
   0   3   5       2186.10       2233.80        15.66 o                         
   1   3   5       1729.94       1671.18        30.53 o                         
   2   3   5         20.88         23.99         7.57 o                         
   3   3   5          5.29         11.00         5.79 o                         
   4   3   5          2.35          5.35         5.80 o                         
   5   3   5         11.78         12.80         6.34 o                         
   6   3   5        374.94        362.32         7.98 o                         
   7   3   5        255.35        235.60        10.02 o                         
   8   3   5        240.24        239.95         9.90 o                         
 -11   4   5         19.46         18.72         8.62 o                         
 -10   4   5         19.60         22.32         6.74 o                         
  -9   4   5          1.07         15.47         7.92 o                         
  -8   4   5          0.17          5.29         7.43 o                         
  -7   4   5        444.72        425.20         9.33 o                         
  -6   4   5       1304.67       1280.93        11.37 o                         
  -5   4   5         82.12         73.16         5.77 o                         
  -4   4   5        181.94        197.50         6.40 o                         
  -3   4   5        145.50        153.21         6.57 o                         
  -2   4   5       1192.12       1300.57        10.55 o                         
  -1   4   5        280.31        326.07        10.39 o                         
   0   4   5        257.41        249.29         5.49 o                         
   1   4   5        127.69        135.98         6.27 o                         
   2   4   5        102.22         82.96         8.77 o                         
   3   4   5         13.84          9.79         4.03 o                         
   4   4   5         57.73         58.18         6.34 o                         
   5   4   5         16.01         14.64         5.55 o                         
   6   4   5          0.81          1.55         5.49 o                         
   7   4   5          7.16          8.20         5.67 o                         
   8   4   5         12.69         13.36         6.10 o                         
 -11   5   5          1.07         -3.74        21.54 o                         
 -10   5   5        242.41        242.80         7.12 o                         
  -9   5   5        605.49        569.97         9.14 o                         
  -8   5   5        508.34        497.54        17.70 o                         
  -7   5   5        809.12        756.50        31.02 o                         
  -6   5   5          2.39         -3.86        10.54 o                         
  -5   5   5       2442.78       2400.12        62.88 o                         
  -4   5   5       1451.56       1512.91        31.71 o                         
  -3   5   5       1253.03       1268.11        25.64 o                         
  -2   5   5        237.62        200.02         5.93 o                         
  -1   5   5        470.09        472.67         6.51 o                         
   0   5   5        764.88        743.92        10.26 o                         
   1   5   5       1520.26       1523.16        10.75 o                         
   2   5   5         98.62        104.89         5.40 o                         
   3   5   5        392.91        402.41         6.50 o                         
   4   5   5        106.56        113.80         6.02 o                         
   5   5   5        330.06        328.24         5.52 o                         
   6   5   5         67.73         72.98         5.28 o                         
   7   5   5        189.26        174.92         6.51 o                         
 -10   6   5         25.44         34.56         7.36 o                         
  -9   6   5          1.48          7.76        11.84 o                         
  -8   6   5        219.94        201.85        11.37 o                         
  -7   6   5         72.32         76.42         8.68 o                         
  -6   6   5        549.85        518.56         8.59 o                         
  -5   6   5         38.39         39.94         5.89 o                         
  -4   6   5          0.13          4.70         6.20 o                         
  -3   6   5        508.77        517.31         7.95 o                         
  -2   6   5         68.87         69.51         4.34 o                         
  -1   6   5         99.19        109.66         5.41 o                         
   0   6   5         45.08         57.22         6.12 o                         
   1   6   5        125.55        120.79         9.13 o                         
   2   6   5          0.32          1.20         4.75 o                         
   3   6   5        132.42        119.11         5.91 o                         
   4   6   5         36.27         31.56         6.26 o                         
   5   6   5          0.02          7.08         4.78 o                         
   6   6   5          8.36         11.89         5.37 o                         
   7   6   5         19.34         12.55         5.19 o                         
 -10   7   5         68.52         56.83        14.72 o                         
  -9   7   5        221.00        221.93        14.41 o                         
  -8   7   5        650.21        666.89        10.65 o                         
  -7   7   5        869.41        813.47        12.95 o                         
  -6   7   5        253.19        271.20         7.39 o                         
  -5   7   5        528.59        501.80         7.31 o                         
  -4   7   5        395.50        368.91        11.56 o                         
  -3   7   5        128.15        128.77         5.36 o                         
  -2   7   5         69.72         69.69         4.94 o                         
  -1   7   5          1.90          3.69         5.03 o                         
   0   7   5          8.86         12.13         4.45 o                         
   1   7   5       1565.04       1574.61        55.67 o                         
   2   7   5        244.20        245.76         6.62 o                         
   3   7   5        688.84        697.53        19.83 o                         
   4   7   5        622.84        674.70        11.21 o                         
   5   7   5        350.20        333.23         8.79 o                         
   6   7   5        138.76        145.42         6.68 o                         
  -9   8   5         17.01         17.44         9.25 o                         
  -8   8   5          0.15          7.14        14.73 o                         
  -7   8   5          7.02         15.25         8.29 o                         
  -6   8   5          0.87          6.05         8.10 o                         
  -5   8   5        217.10        196.23         6.44 o                         
  -4   8   5          0.37          8.52         6.28 o                         
  -3   8   5         35.67         39.34         4.86 o                         
  -2   8   5        105.44        101.08         5.63 o                         
  -1   8   5          4.11         10.15         4.50 o                         
   0   8   5         12.95         12.47         4.05 o                         
   1   8   5         55.45         50.64         5.71 o                         
   2   8   5        103.61        122.69         5.45 o                         
   3   8   5         29.20         39.62         5.76 o                         
   4   8   5         24.76         22.39         5.11 o                         
   5   8   5          4.22         13.54         5.27 o                         
   6   8   5          0.99          1.99         5.91 o                         
  -8   9   5        142.93        128.32        12.29 o                         
  -7   9   5         50.89         48.95         6.85 o                         
  -6   9   5         69.79         83.10         6.94 o                         
  -5   9   5        255.79        232.53         6.81 o                         
  -4   9   5        190.89        178.86         6.26 o                         
  -3   9   5        302.94        291.79         6.67 o                         
  -2   9   5        462.52        441.55         6.34 o                         
  -1   9   5        166.77        178.15        10.40 o                         
   0   9   5        189.66        193.65         5.79 o                         
   1   9   5        296.78        312.20         7.11 o                         
   2   9   5          4.72          5.27         5.84 o                         
   3   9   5        214.94        233.45         6.86 o                         
   4   9   5         89.97         94.82         6.21 o                         
   5   9   5         30.74         30.38         6.47 o                         
  -7  10   5         32.56         38.29         7.15 o                         
  -6  10   5          3.51         -2.53         7.72 o                         
  -5  10   5         35.49         34.55         7.20 o                         
  -4  10   5          0.61          2.76         6.08 o                         
  -3  10   5         10.52          8.44         5.14 o                         
  -2  10   5        189.86        179.67         6.31 o                         
  -1  10   5          0.02         -0.11         5.62 o                         
   0  10   5          8.34          7.28         5.21 o                         
   1  10   5          6.42          7.27         5.31 o                         
   2  10   5          0.55          8.73         6.72 o                         
   3  10   5         30.23         47.47         7.02 o                         
   4  10   5          3.04          8.19         6.33 o                         
  -5  11   5        266.66        262.55         8.65 o                         
  -4  11   5        243.99        249.03        12.23 o                         
  -3  11   5        181.34        185.86         6.64 o                         
  -2  11   5        605.69        618.02        13.21 o                         
  -1  11   5        262.72        252.73         8.94 o                         
   0  11   5         80.60         81.33         5.63 o                         
   1  11   5         16.74         22.17         7.25 o                         
   2  11   5         58.11         63.47         5.85 o                         
 -12   0   6         43.80         45.11        11.23 o                         
 -11   0   6         44.68         57.69         8.40 o                         
 -10   0   6       1009.00        963.81        13.73 o                         
  -9   0   6        119.03        114.10         8.21 o                         
  -8   0   6        117.41        116.30         8.74 o                         
  -7   0   6        386.79        376.99         9.27 o                         
  -6   0   6       1036.56        985.39        17.00 o                         
  -5   0   6        670.88        660.82        14.69 o                         
  -4   0   6         23.65         42.78         9.63 o                         
  -3   0   6       3252.59       3283.00        26.66 o                         
   1   0   6        775.77        757.32        13.35 o                         
   2   0   6       4906.49       4979.39        29.07 o                         
   3   0   6       1884.05       1970.75        18.62 o                         
   4   0   6        102.33        109.33        10.70 o                         
   5   0   6        200.58        199.67        11.88 o                         
   6   0   6          0.98         -1.49        11.03 o                         
   7   0   6         38.55         32.12         8.53 o                         
   8   0   6         16.46         19.26        12.61 o                         
 -12   1   6         27.71         33.75         7.81 o                         
 -11   1   6          4.50          4.19         7.02 o                         
 -10   1   6          0.13          4.39         6.36 o                         
  -9   1   6         35.19         40.34         6.59 o                         
  -8   1   6         20.41         21.57         6.12 o                         
  -7   1   6         20.13         21.90         5.01 o                         
  -6   1   6        715.86        705.88         9.19 o                         
  -5   1   6          0.90          3.40         5.79 o                         
  -4   1   6         71.61         91.30         8.35 o                         
  -3   1   6        249.56        244.01         9.23 o                         
  -2   1   6        353.12        395.51        12.71 o                         
   0   1   6        178.83        197.85        11.91 o                         
   1   1   6          0.36          6.06        10.39 o                         
   2   1   6         16.31          1.36         5.93 o                         
   3   1   6          5.56          4.43         7.23 o                         
   4   1   6         79.29         74.27         6.44 o                         
   5   1   6          2.24          4.61         7.15 o                         
   6   1   6          0.13          8.95         6.28 o                         
   7   1   6         10.18          8.67         8.19 o                         
   8   1   6          0.30         10.02         7.33 o                         
 -11   2   6        355.62        364.52         9.20 o                         
 -10   2   6        417.48        410.44         8.57 o                         
  -9   2   6        315.78        290.72         7.93 o                         
  -8   2   6         87.58         95.59         5.99 o                         
  -7   2   6          8.44         11.40         5.79 o                         
  -6   2   6       1009.87        999.75        15.93 o                         
  -5   2   6        825.57        789.50         9.96 o                         
  -4   2   6       1754.77       1668.21        32.19 o                         
  -3   2   6       2173.52       2168.17        21.36 o                         
  -2   2   6       4091.37       4068.63       134.88 o                         
  -1   2   6       1320.55       1203.57        11.92 o                         
   0   2   6        519.51        515.75        13.47 o                         
   1   2   6        106.01        118.59         8.47 o                         
   2   2   6         98.30        121.94         8.26 o                         
   3   2   6       1267.18       1296.74        27.88 o                         
   4   2   6         59.31         66.36         7.71 o                         
   5   2   6        152.06        161.57         8.34 o                         
   6   2   6        148.08        164.84         8.63 o                         
   7   2   6        173.69        193.03        12.10 o                         
   8   2   6        117.63        112.04        14.69 o                         
 -11   3   6         60.05         68.27         8.99 o                         
 -10   3   6          3.90          3.62         8.26 o                         
  -9   3   6         10.14         12.40         7.17 o                         
  -8   3   6        160.12        153.25         6.38 o                         
  -7   3   6        702.13        723.28         9.58 o                         
  -6   3   6          5.92         14.77         5.04 o                         
  -5   3   6        157.91        157.68         6.58 o                         
  -4   3   6         16.35         10.19         5.58 o                         
  -3   3   6          1.43          0.36         4.96 o                         
  -2   3   6          1.94         11.16         5.86 o                         
  -1   3   6          0.17          1.27         5.81 o                         
   0   3   6        152.98        191.87         7.84 o                         
   1   3   6         29.78         33.27         7.03 o                         
   2   3   6         10.96         20.26         9.99 o                         
   3   3   6         77.43         52.96         7.86 o                         
   4   3   6        101.78        108.83         8.55 o                         
   5   3   6         59.42         62.63         6.55 o                         
   6   3   6         15.57         24.03         6.69 o                         
   7   3   6         14.76          5.37         7.32 o                         
 -11   4   6        175.17        161.28         9.08 o                         
 -10   4   6        487.21        485.47         9.06 o                         
  -9   4   6        145.05        154.43         7.30 o                         
  -8   4   6        485.39        450.42        11.50 o                         
  -7   4   6         41.62         42.63         4.78 o                         
  -6   4   6        395.20        388.99        10.57 o                         
  -5   4   6        989.91        988.69        12.90 o                         
  -4   4   6       2660.36       2642.04        29.92 o                         
  -3   4   6       1499.34       1538.51        14.19 o                         
  -2   4   6       1736.65       1715.78        13.89 o                         
  -1   4   6        505.94        467.33        17.73 o                         
   0   4   6        206.19        200.99         7.84 o                         
   1   4   6          7.23          6.91         3.91 o                         
   2   4   6          5.01          5.94         6.08 o                         
   3   4   6        254.13        259.71         6.06 o                         
   4   4   6        140.17        143.11         6.53 o                         
   5   4   6        173.93        172.61        11.87 o                         
   6   4   6        139.91        137.38         5.79 o                         
   7   4   6        301.91        300.42        17.29 o                         
 -11   5   6         21.41         40.09         8.89 o                         
 -10   5   6          0.07          2.01         7.77 o                         
  -9   5   6         76.16         77.48         8.12 o                         
  -8   5   6        132.34        122.13         6.86 o                         
  -7   5   6         85.60         99.28         6.80 o                         
  -6   5   6        434.33        434.75         7.92 o                         
  -5   5   6          1.15          5.26         4.93 o                         
  -4   5   6         66.73         63.99         4.72 o                         
  -3   5   6         57.53         68.34         5.83 o                         
  -2   5   6         43.14         33.27         4.87 o                         
  -1   5   6         50.09         46.62        10.13 o                         
   0   5   6         40.15         46.54         5.64 o                         
   1   5   6         51.72         46.06         4.37 o                         
   2   5   6          8.09         15.92         5.19 o                         
   3   5   6         32.52         27.25         4.46 o                         
   4   5   6         41.03         49.36         5.88 o                         
   5   5   6        102.18         99.38         5.19 o                         
   6   5   6          7.14          8.05         5.17 o                         
   7   5   6         11.21         14.97         4.91 o                         
 -10   6   6        380.54        407.34        10.47 o                         
  -9   6   6         63.82         69.55        10.82 o                         
  -8   6   6        690.93        726.52        12.14 o                         
  -7   6   6        307.59        327.71         9.03 o                         
  -6   6   6        381.65        396.17         7.71 o                         
  -5   6   6         26.79         32.15         5.65 o                         
  -4   6   6       1018.96        998.18        13.95 o                         
  -3   6   6        207.70        215.09        11.76 o                         
  -2   6   6        325.82        311.00         9.82 o                         
  -1   6   6        423.74        425.25        12.12 o                         
   0   6   6        434.81        417.51        20.62 o                         
   1   6   6       1384.91       1332.63        25.55 o                         
   2   6   6       1017.68        977.33        23.91 o                         
   3   6   6        226.66        217.49         7.39 o                         
   4   6   6        187.11        186.36        10.33 o                         
   5   6   6         88.66         85.18         6.14 o                         
   6   6   6          1.10          7.58         5.82 o                         
 -10   7   6         15.22         11.12         8.99 o                         
  -9   7   6          4.14         10.74         6.81 o                         
  -8   7   6          0.78          0.76         6.88 o                         
  -7   7   6         55.53         58.38         8.02 o                         
  -6   7   6         38.89         37.08         5.56 o                         
  -5   7   6         18.86         16.65         6.67 o                         
  -4   7   6          3.27          3.52         5.16 o                         
  -3   7   6         20.70         19.23         6.24 o                         
  -2   7   6        167.30        160.88         4.96 o                         
  -1   7   6          1.17          8.82         5.04 o                         
   0   7   6          0.54          7.18         5.09 o                         
   1   7   6         20.70         20.44         6.19 o                         
   2   7   6          5.09          4.92         5.26 o                         
   3   7   6         39.58         34.50         6.35 o                         
   4   7   6         48.99         42.01         6.75 o                         
   5   7   6          0.13          3.80         5.78 o                         
   6   7   6          0.41          3.10         5.60 o                         
  -9   8   6        108.70        103.27         6.56 o                         
  -8   8   6        259.06        261.94         8.97 o                         
  -7   8   6        105.70        120.00        10.36 o                         
  -6   8   6        179.34        183.33        12.94 o                         
  -5   8   6          4.90          6.46         5.80 o                         
  -4   8   6        866.10        804.30         9.96 o                         
  -3   8   6        126.17        126.30         5.49 o                         
  -2   8   6        688.39        697.82        19.32 o                         
  -1   8   6        314.94        320.08         6.42 o                         
   0   8   6        255.64        241.67         8.91 o                         
   1   8   6       1398.51       1356.17        11.42 o                         
   2   8   6        258.85        216.07         8.80 o                         
   3   8   6        170.27        155.18        13.42 o                         
   4   8   6         95.69         75.43         5.48 o                         
   5   8   6         16.67          9.71         6.29 o                         
  -8   9   6         10.85         26.30        12.39 o                         
  -7   9   6          1.04         -3.04         6.96 o                         
  -6   9   6         65.98         57.01         6.59 o                         
  -5   9   6        156.53        171.01         6.70 o                         
  -4   9   6          2.14          8.14         5.02 o                         
  -3   9   6         45.60         39.75         5.56 o                         
  -2   9   6          7.21         11.76         4.88 o                         
  -1   9   6         20.39         22.59         5.47 o                         
   0   9   6          4.20          8.76         5.35 o                         
   1   9   6        112.58        107.05         6.07 o                         
   2   9   6          0.02         -0.94         6.64 o                         
   3   9   6         31.24         21.86         6.13 o                         
   4   9   6         22.96         14.65         6.36 o                         
  -6  10   6         34.80         38.37         8.07 o                         
  -5  10   6        302.09        346.86         7.41 o                         
  -4  10   6        309.78        330.05         9.02 o                         
  -3  10   6        249.82        265.05         6.06 o                         
  -2  10   6        256.82        260.22         6.95 o                         
  -1  10   6        202.02        218.35         8.67 o                         
   0  10   6         81.63         64.59         6.04 o                         
   1  10   6         66.00         64.93         6.38 o                         
   2  10   6         20.32         18.55         7.02 o                         
   3  10   6         17.52         27.82         7.27 o                         
  -4  11   6          0.73         10.19         7.25 o                         
  -3  11   6          3.48          8.84         6.02 o                         
  -2  11   6          2.73          7.49         6.20 o                         
  -1  11   6          0.84         13.06         5.74 o                         
   0  11   6         10.17         15.97         6.44 o                         
 -12   1   7         14.58         13.42         7.63 o                         
 -11   1   7         84.85         92.15         7.24 o                         
 -10   1   7        152.15        150.67         7.46 o                         
  -9   1   7       1646.61       1488.41        26.29 o                         
  -8   1   7       1515.62       1535.27        16.43 o                         
  -7   1   7       2114.95       2050.94        48.69 o                         
  -6   1   7        863.96        875.24        16.55 o                         
  -5   1   7        563.86        552.39        11.61 o                         
  -4   1   7        204.07        191.24         7.47 o                         
  -3   1   7       1323.32       1268.43        17.06 o                         
  -2   1   7        722.44        717.92        12.55 o                         
   0   1   7        535.80        540.24        12.98 o                         
   1   1   7       1046.32       1029.09        15.66 o                         
   2   1   7       1387.39       1357.00        51.56 o                         
   3   1   7        844.14        832.94        20.60 o                         
   4   1   7          5.26          4.79         9.20 o                         
   5   1   7         11.32         15.98         7.48 o                         
   6   1   7         41.25         45.34         8.05 o                         
   7   1   7         81.24         86.73         7.81 o                         
 -11   2   7         40.36         47.38         6.50 o                         
 -10   2   7         44.71         51.06         7.16 o                         
  -9   2   7        245.73        204.24         7.00 o                         
  -8   2   7          5.91          5.56         5.10 o                         
  -7   2   7          2.21          4.45         4.77 o                         
  -6   2   7        424.11        422.70         7.53 o                         
  -5   2   7       1317.33       1287.41        26.68 o                         
  -4   2   7        703.79        723.59        14.08 o                         
  -3   2   7        507.48        497.98        10.94 o                         
  -2   2   7         29.00         34.96         6.98 o                         
  -1   2   7          6.94         30.83        14.12 o                         
   0   2   7        143.34        143.49         8.65 o                         
   1   2   7         21.92          2.44         9.99 o                         
   2   2   7          0.11         -7.43         9.96 o                         
   3   2   7        197.92        189.46         9.67 o                         
   4   2   7         67.11         59.45         9.25 o                         
   5   2   7         17.46         17.32         6.45 o                         
   6   2   7         20.28         19.39         6.66 o                         
   7   2   7          0.01         -5.11        11.35 o                         
 -11   3   7         43.57         47.30         8.92 o                         
 -10   3   7          5.02          9.14         5.95 o                         
  -9   3   7        337.58        337.13        10.08 o                         
  -8   3   7        482.22        498.41         8.31 o                         
  -7   3   7        747.42        743.50        10.73 o                         
  -6   3   7         50.14         63.30         5.65 o                         
  -5   3   7       1393.75       1433.55        32.25 o                         
  -4   3   7       2324.96       2265.67        53.95 o                         
  -3   3   7        720.11        706.89        10.36 o                         
  -2   3   7       1582.35       1560.57        12.91 o                         
  -1   3   7        416.69        456.43         8.71 o                         
   0   3   7        266.00        278.49        15.20 o                         
   1   3   7        248.90        248.69         7.35 o                         
   2   3   7        446.71        421.17        12.86 o                         
   3   3   7        812.90        799.17        30.00 o                         
   4   3   7        348.61        369.57         9.05 o                         
   5   3   7        215.01        233.45         7.79 o                         
   6   3   7        225.67        234.75        20.83 o                         
   7   3   7        166.62        147.87         7.36 o                         
 -11   4   7         51.37         64.34         9.06 o                         
 -10   4   7         10.47         13.24         8.10 o                         
  -9   4   7        107.39         99.99        11.91 o                         
  -8   4   7         35.55         39.86         6.37 o                         
  -7   4   7        225.93        221.07         6.38 o                         
  -6   4   7         53.82         58.76         5.93 o                         
  -5   4   7        252.92        252.61         5.93 o                         
  -4   4   7         12.64         14.37         4.29 o                         
  -3   4   7         30.85         36.50         7.09 o                         
  -2   4   7        322.11        329.09        16.48 o                         
  -1   4   7         89.64         94.32         7.43 o                         
   0   4   7         45.56         44.79         5.52 o                         
   1   4   7         52.86         46.39        14.92 o                         
   2   4   7         13.36         19.76         6.15 o                         
   3   4   7          0.70          4.27         7.31 o                         
   4   4   7         21.48         23.53         5.34 o                         
   5   4   7          2.87         -1.83         6.72 o                         
   6   4   7          2.76         11.21         8.28 o                         
 -11   5   7         86.86         79.36         9.08 o                         
 -10   5   7         66.32         63.57        10.59 o                         
  -9   5   7        205.12        203.94         7.39 o                         
  -8   5   7        957.76        962.38        26.02 o                         
  -7   5   7        359.01        339.06        11.67 o                         
  -6   5   7        544.37        517.72         7.68 o                         
  -5   5   7         16.69         13.82         4.76 o                         
  -4   5   7       1137.12       1108.68        16.49 o                         
  -3   5   7        690.33        681.53        10.88 o                         
  -2   5   7        158.29        148.27         7.83 o                         
  -1   5   7         73.76         73.59         7.49 o                         
   0   5   7        310.30        313.80        12.17 o                         
   1   5   7        350.62        329.03         8.01 o                         
   2   5   7       1212.65       1176.59        11.29 o                         
   3   5   7         60.06         69.25         5.57 o                         
   4   5   7        342.39        365.68        14.33 o                         
   5   5   7         78.99         78.20         5.67 o                         
   6   5   7        114.81        105.32         7.28 o                         
 -10   6   7        169.43        185.85         9.66 o                         
  -9   6   7         14.60         11.79         6.04 o                         
  -8   6   7         21.63         25.51         6.84 o                         
  -7   6   7         41.47         34.67         5.27 o                         
  -6   6   7         83.83         90.79         5.46 o                         
  -5   6   7        440.86        445.63        11.00 o                         
  -4   6   7         43.63         41.85         6.15 o                         
  -3   6   7         77.37         72.83         5.84 o                         
  -2   6   7        369.41        324.19        15.30 o                         
  -1   6   7        283.89        270.94         8.34 o                         
   0   6   7          6.70         15.47         7.17 o                         
   1   6   7          7.21         15.42         5.26 o                         
   2   6   7         16.47         17.87         7.17 o                         
   3   6   7          5.02          9.36         5.65 o                         
   4   6   7          9.57          5.47         5.66 o                         
   5   6   7         35.08         37.33         4.75 o                         
  -9   7   7        421.95        399.05        14.95 o                         
  -8   7   7        454.06        461.00        29.75 o                         
  -7   7   7        950.72        909.41        65.09 o                         
  -6   7   7        512.09        502.04        11.41 o                         
  -5   7   7          6.77         10.08         5.35 o                         
  -4   7   7        537.00        485.00        20.74 o                         
  -3   7   7        187.93        174.22         6.51 o                         
  -2   7   7        404.38        387.29         8.22 o                         
  -1   7   7        126.92        115.83         8.09 o                         
   0   7   7        257.92        259.15         6.46 o                         
   1   7   7        348.40        341.75         9.78 o                         
   2   7   7        692.68        665.76        18.24 o                         
   3   7   7          1.34          7.28         5.70 o                         
   4   7   7         34.55         43.49         5.98 o                         
   5   7   7         18.27         21.05         5.00 o                         
  -9   8   7         61.98         71.76         7.74 o                         
  -8   8   7         39.46         43.61         8.60 o                         
  -7   8   7          5.14          9.53         8.08 o                         
  -6   8   7          0.18         -1.06         5.35 o                         
  -5   8   7         55.11         52.44         5.50 o                         
  -4   8   7        382.95        370.17        13.24 o                         
  -3   8   7         23.12         24.47         5.61 o                         
  -2   8   7         39.93         34.83         4.94 o                         
  -1   8   7         50.13         54.63         6.55 o                         
   0   8   7         17.76         21.18         6.32 o                         
   1   8   7         25.99         28.36         6.61 o                         
   2   8   7          2.83          3.55         5.85 o                         
   3   8   7         35.02         37.26         5.98 o                         
   4   8   7          0.69         -0.17         7.09 o                         
  -7   9   7        146.89        149.86         9.16 o                         
  -6   9   7        136.05        134.79         6.57 o                         
  -5   9   7        321.94        323.21         7.11 o                         
  -4   9   7        483.02        461.90        11.99 o                         
  -3   9   7        285.54        273.49         8.66 o                         
  -2   9   7        244.20        225.82         6.60 o                         
  -1   9   7        133.60        141.37         7.24 o                         
   0   9   7         29.89         41.35         6.96 o                         
   1   9   7         53.07         50.75         5.45 o                         
   2   9   7         65.28         89.44         7.17 o                         
   3   9   7         15.75         20.69         7.13 o                         
  -6  10   7         22.78         28.00         6.89 o                         
  -5  10   7          0.38          2.72         7.47 o                         
  -4  10   7        113.68        111.84         6.43 o                         
  -3  10   7         35.97         43.36         6.88 o                         
  -2  10   7          1.14          6.83         6.90 o                         
  -1  10   7         10.91         18.74         6.10 o                         
   0  10   7         11.67          8.72         6.29 o                         
   1  10   7         14.91          6.81         6.27 o                         
  -2  11   7         17.23         17.80         6.22 o                         
 -11   0   8        466.91        455.51        15.11 o                         
 -10   0   8        692.06        723.56        17.00 o                         
  -9   0   8       1950.19       1832.99        21.42 o                         
  -8   0   8        152.08        164.30        12.31 o                         
  -7   0   8         61.49         42.99        10.63 o                         
  -6   0   8          5.65         -5.15         9.29 o                         
  -5   0   8          2.66          3.14         6.86 o                         
  -4   0   8        117.51         94.09        10.42 o                         
  -3   0   8        478.92        473.24        12.49 o                         
   1   0   8       1061.05       1087.01        15.63 o                         
   2   0   8         17.06         18.59         7.92 o                         
   3   0   8        220.41        235.75        12.13 o                         
   4   0   8         15.11         21.42        11.15 o                         
   5   0   8          3.25          3.75        11.06 o                         
   6   0   8         95.51         92.94        12.28 o                         
 -11   1   8         16.37         29.99         7.18 o                         
 -10   1   8          9.58         12.96         6.65 o                         
  -9   1   8         38.35         38.81         8.73 o                         
  -8   1   8         88.80         89.68         7.00 o                         
  -7   1   8        277.55        264.11        10.47 o                         
  -6   1   8         34.13         45.58         6.88 o                         
  -5   1   8        147.46        143.06         5.86 o                         
  -4   1   8         27.85         31.05         5.79 o                         
  -3   1   8         73.11         81.11        10.02 o                         
  -2   1   8        606.15        600.24        13.44 o                         
  -1   1   8          5.61          5.03         9.45 o                         
   0   1   8        158.14        175.51        10.24 o                         
   1   1   8          7.44         -0.52         6.89 o                         
   2   1   8          1.30          1.36         6.40 o                         
   3   1   8         69.73         63.53         5.59 o                         
   4   1   8          1.25          5.63         7.51 o                         
   5   1   8         19.54         20.11         6.74 o                         
   6   1   8         10.60         10.60         6.73 o                         
 -11   2   8         22.33         26.75         6.53 o                         
 -10   2   8        326.87        349.92        16.88 o                         
  -9   2   8        587.04        576.98         8.13 o                         
  -8   2   8        244.12        237.64         7.27 o                         
  -7   2   8        326.43        331.12         8.88 o                         
  -6   2   8         32.26         33.63         6.94 o                         
  -5   2   8       2123.96       2076.70        50.67 o                         
  -4   2   8        918.82        860.31        12.65 o                         
  -3   2   8        881.96        796.35        12.74 o                         
  -2   2   8       1272.29       1223.54        28.89 o                         
  -1   2   8        592.46        600.23        20.69 o                         
   0   2   8        608.97        556.18        11.79 o                         
   1   2   8        375.03        407.54        12.49 o                         
   2   2   8         42.26         41.32         6.50 o                         
   3   2   8        232.06        239.66         8.48 o                         
   4   2   8        220.35        199.67         7.47 o                         
   5   2   8         48.89         49.00        10.71 o                         
   6   2   8         56.75         59.57        11.49 o                         
 -11   3   8          1.58         11.03         7.22 o                         
 -10   3   8          3.53         11.54         7.19 o                         
  -9   3   8          0.12         -0.69         6.92 o                         
  -8   3   8          1.79          8.81         6.02 o                         
  -7   3   8        397.63        384.58         6.74 o                         
  -6   3   8        127.27        129.92         6.32 o                         
  -5   3   8        203.84        206.95         6.65 o                         
  -4   3   8          1.86          0.46         5.47 o                         
  -3   3   8          4.84          8.86         6.83 o                         
  -2   3   8         44.42         51.80         8.56 o                         
  -1   3   8          5.52          3.37         6.82 o                         
   0   3   8          6.32          9.32         5.04 o                         
   1   3   8         28.31         43.00         6.49 o                         
   2   3   8         65.38         58.84         8.07 o                         
   3   3   8          2.35          9.02         5.97 o                         
   4   3   8         25.81         24.74         6.47 o                         
   5   3   8         17.54         26.35         6.59 o                         
   6   3   8         31.68         27.55         8.75 o                         
 -11   4   8         30.26         32.88         8.97 o                         
 -10   4   8         17.34         12.47         6.81 o                         
  -9   4   8        314.30        316.30         7.07 o                         
  -8   4   8        333.66        324.21         6.50 o                         
  -7   4   8        597.38        570.92        10.56 o                         
  -6   4   8        117.25        113.01         5.12 o                         
  -5   4   8       1690.53       1663.91        18.50 o                         
  -4   4   8       1682.35       1688.38        35.15 o                         
  -3   4   8       1598.89       1619.02        31.92 o                         
  -2   4   8        477.38        505.07         9.02 o                         
  -1   4   8        460.91        464.29         9.30 o                         
   0   4   8        268.60        265.59         6.73 o                         
   1   4   8        248.57        242.09         8.65 o                         
   2   4   8        163.96        155.95         7.60 o                         
   3   4   8        110.01        113.80         8.14 o                         
   4   4   8        288.02        283.48         8.12 o                         
   5   4   8         56.63         58.60         5.36 o                         
   6   4   8         47.70         48.89         6.52 o                         
 -10   5   8         86.04         91.98         7.66 o                         
  -9   5   8          0.35          0.09         6.24 o                         
  -8   5   8         15.30         17.15         5.01 o                         
  -7   5   8         50.96         52.15         5.96 o                         
  -6   5   8        344.06        342.39         7.70 o                         
  -5   5   8         32.80         35.31         4.85 o                         
  -4   5   8        226.26        215.45         7.06 o                         
  -3   5   8         80.07         76.01         9.87 o                         
  -2   5   8         88.37         95.33         7.56 o                         
  -1   5   8        187.19        172.47        15.27 o                         
   0   5   8        243.75        230.84         6.54 o                         
   1   5   8         82.07         97.21         6.45 o                         
   2   5   8          0.11         13.60        11.21 o                         
   3   5   8         18.25         25.48         6.43 o                         
   4   5   8         26.66         28.35         6.41 o                         
   5   5   8          6.77          7.93         5.84 o                         
 -10   6   8        150.50        148.68        16.27 o                         
  -9   6   8        607.08        602.80         8.83 o                         
  -8   6   8         74.53         73.25         6.48 o                         
  -7   6   8        239.67        237.59         7.46 o                         
  -6   6   8         83.21         98.09         5.35 o                         
  -5   6   8          9.49         14.16         4.92 o                         
  -4   6   8         59.76         81.36         6.33 o                         
  -3   6   8       1102.16       1037.57        10.20 o                         
  -2   6   8        343.48        370.08         9.03 o                         
  -1   6   8        896.10        879.57        10.97 o                         
   0   6   8        410.50        367.60         8.26 o                         
   1   6   8        249.06        231.25         8.87 o                         
   2   6   8        441.81        399.01        12.40 o                         
   3   6   8         23.17         23.86         6.78 o                         
   4   6   8          8.32          9.27         5.83 o                         
   5   6   8         18.85         13.79         6.22 o                         
  -9   7   8         16.18         30.34        15.80 o                         
  -8   7   8          0.21          5.80         6.74 o                         
  -7   7   8          0.83         -1.59         6.51 o                         
  -6   7   8         20.07         28.13         6.60 o                         
  -5   7   8          0.13          3.72         5.40 o                         
  -4   7   8         13.27         15.13         4.53 o                         
  -3   7   8         46.33         65.39        16.55 o                         
  -2   7   8          7.54         19.03         7.69 o                         
  -1   7   8         50.89         46.61        10.48 o                         
   0   7   8         12.55         18.96        11.67 o                         
   1   7   8          4.09          2.47         7.72 o                         
   2   7   8         69.03         63.41         6.67 o                         
   3   7   8          3.48          9.44         8.81 o                         
   4   7   8          1.98         -1.61         7.13 o                         
  -8   8   8         80.73         74.11         7.82 o                         
  -7   8   8        291.93        301.94         7.87 o                         
  -6   8   8         14.05         17.21         5.73 o                         
  -5   8   8         81.77         92.29         5.52 o                         
  -4   8   8          7.18          7.17         5.62 o                         
  -3   8   8        563.80        557.71        26.07 o                         
  -2   8   8        165.99        167.35         8.74 o                         
  -1   8   8        204.85        192.68        17.81 o                         
   0   8   8        118.64        113.58         8.36 o                         
   1   8   8         67.86         53.57         8.51 o                         
   2   8   8        348.81        296.92         6.48 o                         
   3   8   8         29.72         25.22         7.24 o                         
  -7   9   8         25.73         18.81         6.76 o                         
  -6   9   8        162.44        164.71         6.44 o                         
  -5   9   8          0.05         -0.63         5.15 o                         
  -4   9   8         15.54         15.37         6.64 o                         
  -3   9   8         16.58         26.56         6.63 o                         
  -2   9   8          0.53          8.64         7.86 o                         
  -1   9   8         37.92         33.44         6.69 o                         
   0   9   8          1.44          4.41         6.83 o                         
   1   9   8          2.87         -0.95         6.03 o                         
   2   9   8          0.32          4.18         5.98 o                         
  -5  10   8        282.80        292.94         7.03 o                         
  -4  10   8        328.05        362.36         8.38 o                         
  -3  10   8        224.09        234.50         9.41 o                         
  -2  10   8         14.82         22.92         9.34 o                         
  -1  10   8         93.49         97.74         8.99 o                         
   0  10   8         10.40          8.18         8.80 o                         
 -11   1   9         85.74         91.28         9.37 o                         
 -10   1   9        163.34        165.90         8.26 o                         
  -9   1   9         65.23         70.03         8.04 o                         
  -8   1   9        512.00        456.14         8.85 o                         
  -7   1   9        220.80        234.03        13.42 o                         
  -6   1   9        894.92        848.51        37.91 o                         
  -5   1   9        134.22        134.27        10.89 o                         
  -4   1   9       1011.59       1052.58        41.55 o                         
  -3   1   9        562.53        560.26        13.44 o                         
  -2   1   9       1973.74       2149.80        19.71 o                         
  -1   1   9        679.12        740.80        13.99 o                         
   0   1   9         21.76         12.16         9.66 o                         
   1   1   9        206.43        205.46         9.32 o                         
   2   1   9        193.09        196.82         9.00 o                         
   3   1   9        371.57        360.04         8.11 o                         
   4   1   9        228.05        224.92        27.79 o                         
   5   1   9          6.93          4.15        11.29 o                         
 -11   2   9         14.89         11.25         9.96 o                         
 -10   2   9          0.02          5.12         8.95 o                         
  -9   2   9          2.24          4.77         8.09 o                         
  -8   2   9          6.04          7.95         6.08 o                         
  -7   2   9         90.62         68.71         7.67 o                         
  -6   2   9          9.38          7.49         7.06 o                         
  -5   2   9        614.16        644.42        10.10 o                         
  -4   2   9         41.51         41.04        10.51 o                         
  -3   2   9          6.47         -0.59         6.66 o                         
  -2   2   9        288.38        287.44         8.03 o                         
  -1   2   9        120.70        120.69         7.63 o                         
   0   2   9         64.08         85.17        11.58 o                         
   1   2   9         98.27         91.47         8.20 o                         
   2   2   9         37.06         36.99         6.18 o                         
   3   2   9          6.25          9.70         7.72 o                         
   4   2   9          1.20          9.31         8.25 o                         
   5   2   9         82.34         64.19         7.24 o                         
 -11   3   9         11.10          5.42         7.67 o                         
 -10   3   9        293.22        291.34         7.32 o                         
  -9   3   9         76.27         82.71         6.71 o                         
  -8   3   9       1824.80       1751.06        31.90 o                         
  -7   3   9       1714.39       1715.14        30.44 o                         
  -6   3   9        977.46        931.30        11.37 o                         
  -5   3   9        635.37        606.78        10.98 o                         
  -4   3   9        345.46        345.52        11.79 o                         
  -3   3   9        137.14        124.69         5.52 o                         
  -2   3   9          2.78          2.05         5.65 o                         
  -1   3   9         14.96         17.10         5.69 o                         
   0   3   9         94.29         91.47         5.75 o                         
   1   3   9        198.26        193.40        16.39 o                         
   2   3   9        427.03        418.67        10.85 o                         
   3   3   9        478.06        502.07        16.56 o                         
   4   3   9        459.24        466.79        12.68 o                         
   5   3   9         66.71         67.99         7.64 o                         
 -10   4   9         32.31         43.95         6.32 o                         
  -9   4   9          6.65         16.00         6.15 o                         
  -8   4   9          1.18          5.11         4.57 o                         
  -7   4   9         20.80         16.82         5.52 o                         
  -6   4   9        462.82        476.45        13.27 o                         
  -5   4   9          1.54          6.60         5.97 o                         
  -4   4   9        226.14        232.68        20.70 o                         
  -3   4   9         66.05         56.87         6.06 o                         
  -2   4   9        139.59        142.90         7.38 o                         
  -1   4   9        110.30        123.00         7.87 o                         
   0   4   9          2.20         10.00         7.14 o                         
   1   4   9          2.00          1.82        10.12 o                         
   2   4   9         18.51         19.45         9.74 o                         
   3   4   9          0.55          6.14         6.35 o                         
   4   4   9         39.87         45.92         6.00 o                         
   5   4   9         19.92         19.88         6.11 o                         
 -10   5   9        111.70        108.39        10.01 o                         
  -9   5   9        379.93        395.37        11.35 o                         
  -8   5   9        305.27        302.41        10.91 o                         
  -7   5   9        779.33        801.38         9.11 o                         
  -6   5   9        541.63        559.54         6.71 o                         
  -5   5   9        179.03        170.43         8.01 o                         
  -4   5   9        133.28        128.56         8.27 o                         
  -3   5   9        580.57        574.65         8.63 o                         
  -2   5   9        191.63        181.95         8.12 o                         
  -1   5   9        111.48        118.89         7.73 o                         
   0   5   9          4.38         14.91         9.26 o                         
   1   5   9        143.50        145.64         6.81 o                         
   2   5   9        129.68        144.88         8.47 o                         
   3   5   9        358.36        361.00         8.67 o                         
   4   5   9         24.72         33.20         6.01 o                         
  -9   6   9         29.45         33.70         6.00 o                         
  -8   6   9          0.10          1.45         5.09 o                         
  -7   6   9         30.98         38.70         5.21 o                         
  -6   6   9         21.08         13.56         6.68 o                         
  -5   6   9          2.89          4.57         7.36 o                         
  -4   6   9        352.11        356.08         8.94 o                         
  -3   6   9         83.60         81.71         6.54 o                         
  -2   6   9         37.51         41.39         5.72 o                         
  -1   6   9          0.37          4.59         7.48 o                         
   0   6   9         25.02         33.57         7.45 o                         
   1   6   9          0.05          2.28         7.59 o                         
   2   6   9          4.16          2.89        10.68 o                         
   3   6   9          7.36          7.24         5.52 o                         
   4   6   9         22.03         28.42         6.27 o                         
  -9   7   9         40.02         34.89         8.93 o                         
  -8   7   9         36.43         40.39         6.22 o                         
  -7   7   9         54.48         68.21         6.55 o                         
  -6   7   9        199.17        196.43        13.94 o                         
  -5   7   9        163.10        161.89         7.03 o                         
  -4   7   9          5.16         18.47         7.73 o                         
  -3   7   9       1317.10       1268.02        37.94 o                         
  -2   7   9        534.29        498.52        16.45 o                         
  -1   7   9        440.54        420.83        14.03 o                         
   0   7   9        151.54        163.51         7.20 o                         
   1   7   9         49.02         68.78         9.22 o                         
   2   7   9        134.51        124.76         7.40 o                         
   3   7   9        100.89         79.83         7.63 o                         
  -8   8   9          4.48          0.83        12.48 o                         
  -7   8   9          2.65          3.59         5.80 o                         
  -6   8   9          0.51          4.43         5.11 o                         
  -5   8   9         37.20         26.81         5.08 o                         
  -4   8   9         18.31         23.62        10.48 o                         
  -3   8   9          9.40         18.56         7.99 o                         
  -2   8   9          8.61         10.47         6.45 o                         
  -1   8   9         71.76         78.05         8.42 o                         
   0   8   9         13.85         27.26         8.17 o                         
   1   8   9          0.16          1.51         6.35 o                         
   2   8   9         41.89         35.78         8.89 o                         
  -6   9   9        180.50        159.73         7.86 o                         
  -5   9   9        148.99        152.19         7.90 o                         
  -4   9   9        112.90        108.22         9.14 o                         
  -3   9   9        137.35        124.90         7.67 o                         
  -2   9   9         41.34         37.62         8.24 o                         
  -1   9   9         56.77         58.52         9.05 o                         
   0   9   9         74.13         88.55         7.67 o                         
 -11   0  10        124.45        126.54        13.47 o                         
 -10   0  10         31.47         23.98        11.91 o                         
  -9   0  10        420.39        418.82        13.93 o                         
  -8   0  10        626.81        608.13        14.72 o                         
  -7   0  10        229.25        222.16        12.10 o                         
  -6   0  10        191.40        200.83        11.49 o                         
  -5   0  10        310.14        289.68        11.27 o                         
  -4   0  10       1795.48       1779.55        19.07 o                         
  -3   0  10       1138.66       1113.21        16.06 o                         
   0   0  10        235.62        238.55        11.88 o                         
   1   0  10         19.31         23.80        10.57 o                         
   2   0  10         40.98         32.54         7.77 o                         
   3   0  10          5.06          5.52        11.34 o                         
   4   0  10         32.24         49.03        11.97 o                         
 -11   1  10          1.43          4.62        10.13 o                         
 -10   1  10         25.77         33.35         8.61 o                         
  -9   1  10         41.70         48.94         8.20 o                         
  -8   1  10          9.14          7.94         7.50 o                         
  -7   1  10         30.26         32.13         6.29 o                         
  -6   1  10        133.65        132.31         9.22 o                         
  -5   1  10        234.59        231.62        11.32 o                         
  -4   1  10         57.92         53.41         6.20 o                         
  -3   1  10          4.51         16.15        10.48 o                         
  -2   1  10          0.19          2.96        10.45 o                         
  -1   1  10          2.95         10.39         7.25 o                         
   0   1  10         30.19         30.10        10.57 o                         
   1   1  10         49.71         44.19         6.15 o                         
   2   1  10         25.08         29.13         6.53 o                         
   3   1  10          1.45         -0.92         8.14 o                         
   4   1  10          9.43          8.27         6.57 o                         
 -11   2  10         87.12         84.36         9.61 o                         
 -10   2  10         39.55         26.26         9.37 o                         
  -9   2  10        328.03        353.79         9.72 o                         
  -8   2  10       1120.18       1082.19        14.61 o                         
  -7   2  10        261.13        254.73         8.48 o                         
  -6   2  10        207.33        208.74         8.26 o                         
  -5   2  10         21.23         23.71         5.91 o                         
  -4   2  10        867.94        834.44        12.61 o                         
  -3   2  10        350.13        335.50         7.63 o                         
  -2   2  10        259.66        259.56         8.37 o                         
  -1   2  10        578.35        561.12         9.46 o                         
   0   2  10        294.07        324.21        12.31 o                         
   1   2  10        428.57        438.84        13.19 o                         
   2   2  10        338.37        330.05        23.72 o                         
   3   2  10         15.11          4.48         6.74 o                         
   4   2  10         90.28         80.61         7.26 o                         
 -10   3  10          0.22          2.77         9.62 o                         
  -9   3  10          0.77         -0.32         6.57 o                         
  -8   3  10          1.36         -2.65         6.06 o                         
  -7   3  10         14.22         17.08         5.87 o                         
  -6   3  10         60.69         55.59         6.14 o                         
  -5   3  10         62.37         71.20         6.09 o                         
  -4   3  10        141.01        143.11         7.85 o                         
  -3   3  10          0.34          2.32         6.11 o                         
  -2   3  10          0.05          4.39         7.18 o                         
  -1   3  10         37.25         26.16         7.57 o                         
   0   3  10         32.51         45.01         7.34 o                         
   1   3  10         27.14         34.35         6.33 o                         
   2   3  10         34.48         38.76         6.90 o                         
   3   3  10          1.07         10.82         6.74 o                         
   4   3  10          2.13         10.86         7.20 o                         
 -10   4  10         60.24         63.85         6.14 o                         
  -9   4  10        237.10        239.94         8.40 o                         
  -8   4  10        593.02        615.77         9.59 o                         
  -7   4  10        341.59        336.92         7.62 o                         
  -6   4  10         47.47         52.48         6.14 o                         
  -5   4  10         29.67         24.94         6.21 o                         
  -4   4  10        172.74        176.27         8.07 o                         
  -3   4  10        125.55        122.17         6.76 o                         
  -2   4  10        233.20        234.24         8.52 o                         
  -1   4  10        276.81        265.74        17.20 o                         
   0   4  10        452.06        462.22         9.27 o                         
   1   4  10        557.49        561.59        16.47 o                         
   2   4  10        338.74        321.02        20.34 o                         
   3   4  10        152.24        146.74         5.71 o                         
   4   4  10         34.72         43.86         6.22 o                         
  -9   5  10         16.18         25.63         5.78 o                         
  -8   5  10         17.58         28.55         6.81 o                         
  -7   5  10         37.62         36.20         7.12 o                         
  -6   5  10          1.71          0.90         5.90 o                         
  -5   5  10         10.72         31.39        11.02 o                         
  -4   5  10        184.68        173.51         6.87 o                         
  -3   5  10         45.74         44.49         7.59 o                         
  -2   5  10         30.63         40.75         7.38 o                         
  -1   5  10         25.40         22.49         5.30 o                         
   0   5  10          2.00         -1.60         8.01 o                         
   1   5  10          0.14          3.61        10.98 o                         
   2   5  10          3.66          7.49         6.49 o                         
   3   5  10          0.80          0.16         7.16 o                         
  -9   6  10         68.99         70.65         6.59 o                         
  -8   6  10        103.38        104.34         6.05 o                         
  -7   6  10         62.89         73.37         7.78 o                         
  -6   6  10        279.54        298.18         8.41 o                         
  -5   6  10        308.86        320.91        19.17 o                         
  -4   6  10        128.38        142.48         8.46 o                         
  -3   6  10        623.64        625.01        12.22 o                         
  -2   6  10        906.55        911.55        18.85 o                         
  -1   6  10         93.04         99.67         8.05 o                         
   0   6  10        137.79        127.42         6.22 o                         
   1   6  10         12.39         13.83        10.30 o                         
   2   6  10          9.62          4.36         6.93 o                         
  -8   7  10         41.37         43.87         5.55 o                         
  -7   7  10          1.22          2.05         6.32 o                         
  -6   7  10          3.84          3.02         6.50 o                         
  -5   7  10          0.54         -2.02         6.47 o                         
  -4   7  10         21.63         20.29         6.61 o                         
  -3   7  10         25.99         27.36         6.68 o                         
  -2   7  10         65.84         69.51         7.17 o                         
  -1   7  10          1.31          0.12         6.61 o                         
   0   7  10          3.18          7.01         8.93 o                         
   1   7  10         10.59         14.20         8.13 o                         
  -7   8  10        108.78        125.63         5.65 o                         
  -6   8  10        433.86        468.16        24.67 o                         
  -5   8  10        205.54        215.99         8.00 o                         
  -4   8  10        164.01        180.68        18.48 o                         
  -3   8  10        240.30        220.09        10.45 o                         
  -2   8  10        378.23        348.23        23.04 o                         
  -1   8  10         82.46         90.90         8.90 o                         
   0   8  10         39.34         33.05         8.87 o                         
  -4   9  10          8.65          8.08         8.69 o                         
  -3   9  10          7.59         -1.01         6.35 o                         
 -10   1  11        104.26         95.99         9.40 o                         
  -9   1  11        302.49        297.52         8.23 o                         
  -8   1  11         86.24         85.90         8.00 o                         
  -7   1  11        493.82        466.63         8.69 o                         
  -6   1  11        228.28        219.40        15.05 o                         
  -5   1  11        741.51        688.29        25.12 o                         
  -4   1  11        113.48        125.56         6.47 o                         
  -3   1  11        498.34        520.90        12.89 o                         
  -2   1  11         61.01         73.21         6.44 o                         
  -1   1  11        203.68        219.18        11.43 o                         
   0   1  11         12.65         28.97         6.30 o                         
   1   1  11         10.57          6.11        14.03 o                         
   2   1  11         69.31         64.40         5.92 o                         
   3   1  11         97.89        109.74         7.26 o                         
 -10   2  11         16.14         17.21         7.00 o                         
  -9   2  11        189.92        191.34         8.98 o                         
  -8   2  11          8.99         13.65         7.64 o                         
  -7   2  11         72.21         87.39         7.95 o                         
  -6   2  11         68.70         68.54         7.54 o                         
  -5   2  11        266.42        272.69         8.62 o                         
  -4   2  11        122.82        135.04         7.73 o                         
  -3   2  11          8.33         11.42         5.21 o                         
  -2   2  11         19.55         25.59         7.33 o                         
  -1   2  11         24.34         34.63         7.72 o                         
   0   2  11          0.14         11.17         6.23 o                         
   1   2  11          1.49         -2.61         6.49 o                         
   2   2  11          8.74          7.47         6.44 o                         
   3   2  11          3.84         14.27         7.19 o                         
 -10   3  11         85.64         84.10         9.46 o                         
  -9   3  11        611.01        648.30        14.09 o                         
  -8   3  11        205.95        218.86         8.74 o                         
  -7   3  11        681.43        643.35        14.55 o                         
  -6   3  11        347.94        344.16        12.49 o                         
  -5   3  11         38.37         41.52         5.53 o                         
  -4   3  11        269.71        257.41         9.87 o                         
  -3   3  11        258.31        270.15         8.07 o                         
  -2   3  11        228.67        244.47         7.23 o                         
  -1   3  11        524.26        544.93        13.27 o                         
   0   3  11        235.79        266.95         6.95 o                         
   1   3  11         73.02         84.56         7.11 o                         
   2   3  11        117.90        111.65         6.25 o                         
   3   3  11         48.57         44.71         5.65 o                         
  -9   4  11          1.50          2.30         7.49 o                         
  -8   4  11          2.13         -0.30         5.57 o                         
  -7   4  11          4.24         14.22         6.45 o                         
  -6   4  11         38.32         31.29         5.65 o                         
  -5   4  11         85.50         87.00         6.74 o                         
  -4   4  11          0.48         -5.41        11.08 o                         
  -3   4  11         51.41         60.31         7.15 o                         
  -2   4  11          3.78         19.17         7.63 o                         
  -1   4  11          7.01          6.26         6.42 o                         
   0   4  11         37.68         40.50         6.78 o                         
   1   4  11          1.67          7.90         5.69 o                         
   2   4  11          5.34         17.07         5.82 o                         
  -9   5  11        122.45        104.07         8.21 o                         
  -8   5  11        236.30        249.63         8.13 o                         
  -7   5  11        247.33        250.54         7.47 o                         
  -6   5  11        253.77        279.29         8.70 o                         
  -5   5  11        419.52        405.78         8.44 o                         
  -4   5  11        103.37         94.42         9.00 o                         
  -3   5  11        180.26        192.04         8.51 o                         
  -2   5  11        467.95        444.36         7.65 o                         
  -1   5  11         83.59         73.92         6.94 o                         
   0   5  11        132.56        151.33        17.08 o                         
   1   5  11         10.07         16.38         6.86 o                         
   2   5  11         55.88         54.66         6.17 o                         
  -8   6  11         25.48         29.23         7.60 o                         
  -7   6  11          9.49         16.08         6.13 o                         
  -6   6  11         15.43         21.48         8.46 o                         
  -5   6  11         20.87         15.01         6.65 o                         
  -4   6  11          0.63          3.50         6.33 o                         
  -3   6  11         23.56         29.45         8.03 o                         
  -2   6  11         17.99         20.44         6.40 o                         
  -1   6  11         12.47         13.39         6.73 o                         
   0   6  11          1.43          5.84         7.87 o                         
   1   6  11          0.21          9.79         8.48 o                         
  -7   7  11         86.73         90.57         8.22 o                         
  -6   7  11        299.64        294.15        10.00 o                         
  -5   7  11        299.56        296.05         9.95 o                         
  -4   7  11         80.47         67.96         8.68 o                         
  -3   7  11          7.68          7.70         6.61 o                         
  -2   7  11        277.80        251.10         9.36 o                         
  -1   7  11          6.15          2.72         8.25 o                         
   0   7  11          2.18         12.69         8.55 o                         
  -4   8  11         80.39         93.57         9.05 o                         
  -3   8  11         16.37         29.22        18.85 o                         
 -10   0  12          2.17         -4.94         8.75 o                         
  -9   0  12         67.39         83.95         9.84 o                         
  -8   0  12        353.64        374.61        13.32 o                         
  -7   0  12        583.90        587.78        12.28 o                         
  -6   0  12        388.28        393.10        10.39 o                         
  -5   0  12        534.39        562.76        13.83 o                         
  -4   0  12         21.19         22.61         7.62 o                         
  -3   0  12        765.68        785.35        14.69 o                         
  -1   0  12        163.94        161.74        11.85 o                         
   0   0  12         38.63         27.09        11.03 o                         
   1   0  12         99.92         98.54         9.08 o                         
   2   0  12        178.08        194.92        13.53 o                         
 -10   1  12         11.57          5.19         8.75 o                         
  -9   1  12          0.04         -3.13         8.47 o                         
  -8   1  12         16.71         26.23         8.00 o                         
  -7   1  12         56.64         57.06         8.00 o                         
  -6   1  12         64.40         69.25         7.62 o                         
  -5   1  12         14.87         23.13         6.14 o                         
  -4   1  12        185.34        184.85         6.29 o                         
  -3   1  12         40.45         36.36         7.78 o                         
  -2   1  12         11.09         10.63         5.53 o                         
  -1   1  12          0.08          4.48         8.65 o                         
   0   1  12          5.30          5.18         6.40 o                         
   1   1  12          2.14          4.53         5.66 o                         
   2   1  12          4.49          5.53        14.49 o                         
  -9   2  12         59.44         50.42         8.65 o                         
  -8   2  12        207.15        216.86         9.20 o                         
  -7   2  12        696.48        651.48        18.62 o                         
  -6   2  12        195.33        209.26         8.73 o                         
  -5   2  12         48.23         54.63         6.35 o                         
  -4   2  12         19.42         24.11         6.17 o                         
  -3   2  12        526.55        517.82         8.77 o                         
  -2   2  12        214.26        219.02        16.23 o                         
  -1   2  12        205.90        220.36         7.50 o                         
   0   2  12        139.55        130.52         8.01 o                         
   1   2  12         79.12         79.74        10.89 o                         
   2   2  12        102.20         97.69         6.39 o                         
  -9   3  12          2.04          1.16         7.20 o                         
  -8   3  12          2.99          7.07         5.84 o                         
  -7   3  12         52.88         55.89         6.01 o                         
  -6   3  12          0.58         -0.57         6.39 o                         
  -5   3  12         14.48         14.22         5.57 o                         
  -4   3  12         46.59         50.74         7.84 o                         
  -3   3  12         82.30         91.53         8.14 o                         
  -2   3  12          3.56          0.91         6.56 o                         
  -1   3  12          0.34          1.59         8.00 o                         
   0   3  12         24.32         41.72        16.23 o                         
   1   3  12          8.51         20.46         5.50 o                         
  -8   4  12        292.40        294.90         7.36 o                         
  -7   4  12        352.06        339.42         7.19 o                         
  -6   4  12        138.10        134.69         5.95 o                         
  -5   4  12         17.83         26.72         5.47 o                         
  -4   4  12         27.60         31.82         7.95 o                         
  -3   4  12        267.23        280.94         9.07 o                         
  -2   4  12        241.47        240.54         7.80 o                         
  -1   4  12        179.23        183.67        13.51 o                         
   0   4  12        118.18        109.43         8.85 o                         
   1   4  12         46.29         44.11         8.76 o                         
  -8   5  12         45.91         48.58         7.71 o                         
  -7   5  12          3.08          5.87         7.00 o                         
  -6   5  12         32.31         24.64         5.99 o                         
  -5   5  12         84.28         83.43         7.15 o                         
  -4   5  12        120.98        101.69         8.47 o                         
  -3   5  12         77.39         72.01         8.28 o                         
  -2   5  12         36.71         30.83         8.28 o                         
  -1   5  12         21.88         12.83        11.35 o                         
   0   5  12         51.11         53.00         6.32 o                         
  -7   6  12        107.91        112.73         7.69 o                         
  -6   6  12        237.03        259.65        17.43 o                         
  -5   6  12        359.44        383.90         9.03 o                         
  -4   6  12        144.10        173.41         9.29 o                         
  -3   6  12         40.97         52.05        12.86 o                         
  -2   6  12        219.60        224.93         9.29 o                         
  -1   6  12        109.37        108.61         7.68 o                         
  -4   7  12         23.74         21.49         8.71 o                         
  -8   1  13        735.32        748.37         9.45 o                         
  -7   1  13        245.67        244.31        29.85 o                         
  -6   1  13        426.91        441.72        20.22 o                         
  -5   1  13        136.69        138.76        18.75 o                         
  -4   1  13        133.31        119.96         6.77 o                         
  -3   1  13         39.32         43.44         8.00 o                         
  -2   1  13        138.79        138.69        17.41 o                         
  -1   1  13         27.57         32.01         6.80 o                         
   0   1  13        114.64        134.84        19.07 o                         
  -8   2  13          9.07          9.23         6.60 o                         
  -7   2  13         78.46         71.08         7.08 o                         
  -6   2  13          0.06         -0.96         5.71 o                         
  -5   2  13         60.80         67.08         5.90 o                         
  -4   2  13         61.58         62.59         4.91 o                         
  -3   2  13         82.57         81.36         7.02 o                         
  -2   2  13         84.18         83.37         7.18 o                         
  -1   2  13         46.70         36.56         6.87 o                         
   0   2  13          0.10          7.78         5.40 o                         
  -8   3  13        134.94        144.71         7.46 o                         
  -7   3  13         33.88         43.86         6.69 o                         
  -6   3  13         39.41         43.45         8.76 o                         
  -5   3  13         18.53         25.50         6.65 o                         
  -4   3  13         57.34         61.92         7.11 o                         
  -3   3  13        250.10        237.86         8.08 o                         
  -2   3  13        266.14        249.13         7.08 o                         
  -1   3  13        116.63        118.05         7.60 o                         
  -7   4  13         25.61         32.14         6.20 o                         
  -6   4  13          4.36          4.15         6.84 o                         
  -5   4  13          2.91          7.62         6.55 o                         
  -4   4  13         63.65         58.08        14.73 o                         
  -3   4  13         33.73         36.79         7.32 o                         
  -2   4  13         10.58         15.97         9.69 o                         
  -1   4  13          0.70         18.10         8.71 o                         
  -6   5  13        116.21        108.96         7.37 o                         
  -5   5  13         70.34         64.16         9.08 o                         
  -4   5  13        109.78        121.37        12.23 o                         
  -3   5  13         34.25         25.79        11.20 o                         
  -7   0  14        268.56        265.09        13.56 o                         
  -6   0  14        295.29        304.83        13.80 o                         
  -5   0  14         43.45         57.44         9.11 o                         
  -4   0  14         35.85         26.54         9.14 o                         
  -3   0  14         41.61         38.60         7.88 o                         
  -2   0  14        209.34        209.00        12.20 o                         
  -7   1  14          8.32          8.88         7.23 o                         
  -6   1  14          9.10          7.46         6.97 o                         
  -5   1  14         33.62         35.04        11.19 o                         
  -4   1  14          5.43          7.91         5.67 o                         
  -3   1  14          4.23         10.17         5.18 o                         
  -2   1  14         22.79         32.79         7.02 o                         
  -6   2  14        326.14        311.74         6.57 o                         
  -5   2  14        215.32        219.18         7.57 o                         
  -4   2  14         78.06         83.93         6.78 o                         
  -3   2  14         83.76         82.46         7.41 o                         
  -5   3  14         14.92         16.75         5.58 o                         
  -4   3  14          0.26         -4.41         8.72 o                         
                                                                                
